# Supplementary material for: ﻿Examination of the generic concept and species boundaries of the genus Erioscyphella (Lachnaceae, Helotiales, Ascomycota) with the proposal of new species and new combinations based on the Japanese materials
Source: MycoKeys. 2022 Feb 8;87:1–52. doi: 10.3897/mycokeys.87.73082 (PMC8847282; doi:10.3897/mycokeys.87.73082)
Supplement: XML Treatment for Erioscyphella boninensis [file mycokeys.87.73082-treatment1.xml]

<!DOCTYPE tp:taxon-treatment
  PUBLIC "-//TaxonX//DTD Taxonomic Treatment Publishing DTD v0 20100105//EN" "tax-treatment-NSO.dtd">
<tp:taxon-treatment xmlns:tp="http://www.plazi.org/taxpub"><tp:treatment-meta><kwd-group><label>Taxon classification</label><kwd>
              <named-content content-type="kingdom">Fungi</named-content>
            </kwd><kwd>
              <named-content content-type="order">Helotiales</named-content>
            </kwd><kwd>
              <named-content content-type="family">Lachnaceae</named-content>
            </kwd></kwd-group><mixed-citation publication-type="journal"><person-group><name><surname>Tochihara</surname><given-names>Yukito</given-names></name><name><surname>Hosoya</surname><given-names>Tsuyoshi</given-names></name></person-group><article-title>﻿Examination of the generic concept and species boundaries of the genus <italic><tp:taxon-name><tp:taxon-name-part taxon-name-part-type="genus" reg="Erioscyphella">Erioscyphella</tp:taxon-name-part></tp:taxon-name></italic> (<tp:taxon-name><tp:taxon-name-part taxon-name-part-type="family">Lachnaceae</tp:taxon-name-part></tp:taxon-name>, <tp:taxon-name><tp:taxon-name-part taxon-name-part-type="order">Helotiales</tp:taxon-name-part></tp:taxon-name>, <tp:taxon-name><tp:taxon-name-part taxon-name-part-type="phylum">Ascomycota</tp:taxon-name-part></tp:taxon-name>) with the proposal of new species and new combinations based on the Japanese materials</article-title><source>MycoKeys</source><day>08</day><month>02</month><year>2022</year><volume>87</volume><fpage>1</fpage><lpage>52</lpage><pub-id pub-id-type="doi">10.3897/mycokeys.87.73082</pub-id></mixed-citation></tp:treatment-meta><tp:nomenclature><label>﻿</label><tp:taxon-name>
            <tp:taxon-name-part taxon-name-part-type="genus" reg="Erioscyphella">Erioscyphella</tp:taxon-name-part>
            <tp:taxon-name-part taxon-name-part-type="species" reg="boninensis">boninensis</tp:taxon-name-part>
            <object-id xmlns:xlink="http://www.w3.org/1999/xlink" content-type="mycobank" xlink:type="simple">MycoBank No: 835702</object-id>
          </tp:taxon-name><tp:taxon-authority>Tochihara &amp; Hosoya</tp:taxon-authority><tp:taxon-status xmlns:xlink="http://www.w3.org/1999/xlink" xlink:type="simple">sp. nov.</tp:taxon-status><xref ref-type="fig" rid="F5">Figs 5</xref><xref ref-type="fig" rid="F6">, 6</xref></tp:nomenclature><tp:treatment-sec sec-type="diagnosis" id="SECID0ESPGK"><title>Diagnosis.</title><p>Differs from all other <italic><tp:taxon-name><tp:taxon-name-part taxon-name-part-type="genus" reg="Erioscyphella">Erioscyphella</tp:taxon-name-part></tp:taxon-name></italic> species by the granulate walls of the ectal excipular cells.</p><fig id="F5" position="float" orientation="portrait"><object-id xmlns:xlink="http://www.w3.org/1999/xlink" content-type="doi" xlink:type="simple">10.3897/mycokeys.87.73082.figure5</object-id><label>Figure 5.</label><caption><p><italic><tp:taxon-name><tp:taxon-name-part taxon-name-part-type="genus" reg="Erioscyphella">Erioscyphella</tp:taxon-name-part><tp:taxon-name-part taxon-name-part-type="species" reg="boninensis">boninensis</tp:taxon-name-part></tp:taxon-name></italic><named-content xmlns:xlink="http://www.w3.org/1999/xlink" content-type="dwc:institutional_code" xlink:type="simple">TNS</named-content>-F-26520 (Holotype) <bold>A</bold> dried apothecia <bold>B</bold> pure culture on PDA (<named-content xmlns:xlink="http://www.w3.org/1999/xlink" content-type="dwc:institutional_code" xlink:type="simple">NBRC</named-content> 114447) <bold>C</bold> ascus <bold>D</bold> ascal pore <abbrev xmlns:xlink="http://www.w3.org/1999/xlink" xlink:title="Melzer’s reagent" id="ABBRID0ECRGK" xlink:type="simple">MLZ</abbrev> (+) <bold>E</bold> ascospores <bold>F</bold> paraphyses <bold>G</bold> ectal excipular cells <bold>H</bold> ectal excipular cells with red granules <bold>I</bold> hairs with resinous matters arising from ectal excipular cells. Mounted in <abbrev xmlns:xlink="http://www.w3.org/1999/xlink" xlink:title="cotton blue" id="ABBRID0EQRGK" xlink:type="simple">CB</abbrev>/<abbrev xmlns:xlink="http://www.w3.org/1999/xlink" xlink:title="lactic acid" id="ABBRID0EURGK" xlink:type="simple">LA</abbrev> (<bold>C, E–I</bold>), <abbrev xmlns:xlink="http://www.w3.org/1999/xlink" xlink:title="Melzer’s reagent" id="ABBRID0E1RGK" xlink:type="simple">MLZ</abbrev> (<bold>D</bold>). Scale bars: 1 mm (<bold>A</bold>); 10 µm (<bold>C–I</bold>).</p></caption><graphic xmlns:xlink="http://www.w3.org/1999/xlink" xlink:href="mycokeys-87-001-g005.jpg" position="float" orientation="portrait" xlink:type="simple" id="oo_643412.jpg"><uri content-type="original_file" xlink:type="simple">https://binary.pensoft.net/fig/643412</uri></graphic></fig></tp:treatment-sec><tp:treatment-sec sec-type="Holotype" id="SECID0EJSGK"><title>Holotype.</title><p>Japan, Bonin Islands, Chichijima Island, Mt. Tsutsujiyama, <named-content xmlns:xlink="http://www.w3.org/1999/xlink" content-type="dwc:verbatimCoordinates" xlink:type="simple"><named-content content-type="geo-json" specific-use="{&#34;type&#34;:&#34;Point&#34;,&#34;coordinates&#34;:[142.222500,27.060556]}" id="NCID0ESSGK" xlink:type="simple">27.060556, 142.222500</named-content></named-content>, ca 270 m, 28 Jun. 2009, on fallen leaves of <italic><tp:taxon-name><tp:taxon-name-part taxon-name-part-type="genus" reg="Pittosporum">Pittosporum</tp:taxon-name-part><tp:taxon-name-part taxon-name-part-type="species" reg="boninense">boninense</tp:taxon-name-part></tp:taxon-name></italic>, T.Hosoya (<named-content xmlns:xlink="http://www.w3.org/1999/xlink" content-type="dwc:institutional_code" xlink:type="simple">TNS</named-content>-F-26520).</p><fig id="F6" position="float" orientation="portrait"><object-id xmlns:xlink="http://www.w3.org/1999/xlink" content-type="doi" xlink:type="simple">10.3897/mycokeys.87.73082.figure6</object-id><label>Figure 6.</label><caption><p><italic><tp:taxon-name><tp:taxon-name-part taxon-name-part-type="genus" reg="Erioscyphella">Erioscyphella</tp:taxon-name-part><tp:taxon-name-part taxon-name-part-type="species" reg="boninensis">boninensis</tp:taxon-name-part></tp:taxon-name></italic><named-content xmlns:xlink="http://www.w3.org/1999/xlink" content-type="dwc:institutional_code" xlink:type="simple">TNS</named-content>-F-26520 (Holotype) <bold>A</bold> ascospores <bold>B</bold> apothecium <bold>C</bold> vertical section of an apothecium <bold>D</bold> expansion of a vertical section of an apothecium <bold>E</bold> ectal excipular cells <bold>F</bold> asci <bold>G</bold> paraphyses <bold>H</bold> hairs.</p></caption><graphic xmlns:xlink="http://www.w3.org/1999/xlink" xlink:href="mycokeys-87-001-g006.jpg" position="float" orientation="portrait" xlink:type="simple" id="oo_643413.jpg"><uri content-type="original_file" xlink:type="simple">https://binary.pensoft.net/fig/643413</uri></graphic></fig></tp:treatment-sec><tp:treatment-sec sec-type="GenBank/UNITE no. ex holotype" id="SECID0ESUGK"><title>GenBank/UNITE no. ex holotype.</title><p><ext-link xmlns:xlink="http://www.w3.org/1999/xlink" ext-link-type="gen" xlink:href="LC669437" xlink:type="simple">LC669437</ext-link>/<ext-link xmlns:xlink="http://www.w3.org/1999/xlink" ext-link-type="gen" xlink:href="UDB0779049" xlink:type="simple">UDB0779049</ext-link> (ITS), <ext-link xmlns:xlink="http://www.w3.org/1999/xlink" ext-link-type="gen" xlink:href="LC533151" xlink:type="simple">LC533151</ext-link> (<abbrev xmlns:xlink="http://www.w3.org/1999/xlink" xlink:title="large subunit" id="ABBRID0EYUGK" xlink:type="simple">LSU</abbrev>), <ext-link xmlns:xlink="http://www.w3.org/1999/xlink" ext-link-type="gen" xlink:href="LC533254" xlink:type="simple">LC533254</ext-link> (<abbrev xmlns:xlink="http://www.w3.org/1999/xlink" xlink:title="mitochondrial small subunit" id="ABBRID0E3UGK" xlink:type="simple">mtSSU</abbrev>), <ext-link xmlns:xlink="http://www.w3.org/1999/xlink" ext-link-type="gen" xlink:href="LC533196" xlink:type="simple">LC533196</ext-link> (<abbrev xmlns:xlink="http://www.w3.org/1999/xlink" xlink:title="RNA polymerase II gene" id="ABBRID0EAVGK" xlink:type="simple">RPB2</abbrev>).</p></tp:treatment-sec><tp:treatment-sec sec-type="etymology" id="SECID0EEVGK"><title>Etymology.</title><p>Referring to the type locality Bonin Islands.</p></tp:treatment-sec><tp:treatment-sec sec-type="Japanese name" id="SECID0EJVGK"><title>Japanese name.</title><p>Ogasawara-cha-hina-no-chawantake.</p></tp:treatment-sec><tp:treatment-sec sec-type="description" id="SECID0EOVGK"><title>Description.</title><p>Apothecia scattered, superficial, 0.5–1.0 mm in diameter, having well-developed stipes, up to 1.5 mm high, cream to pale brown, externally covered with short and shiny hairs. Disc concave, cream to pale yellow. Ectal excipulum <italic>textura prismatica</italic> composed of long elongated cells to <italic>textura angularis</italic>, 6–25 × 5–13 µm, hyaline to relatively brown colored, somewhat thick-walled; cell walls covered by granules with a similar appearance to those on hairs. Stipe composed of <italic>textura prismatica</italic> with a granulate surface as ectal excipular cells. Medullary excipulum <italic>textura intricata</italic> of hyaline hyphae up to 3 µm wide. Hairs straight, cylindrical, 38–62 × 2.5–4.0 µm, hyaline, completely covered by brown granules, 2–3-septate, thin-walled, arising from swelling cells completely covered by granules; apex lacking crystals or apical amorphous materials, equipped with amber-colored resinous materials dissolvable with <abbrev xmlns:xlink="http://www.w3.org/1999/xlink" xlink:title="cotton blue" id="ABBRID0E3VGK" xlink:type="simple">CB</abbrev>/<abbrev xmlns:xlink="http://www.w3.org/1999/xlink" xlink:title="lactic acid" id="ABBRID0EAWGK" xlink:type="simple">LA</abbrev> at a little below the apex. Asci (36–)37.7–44(–46) × (3.5–)3.6–4.2(–4.5) µm (av. 41 ±3.2 × 3.9 ± 0.3 µm, n = 16), 8-spored, cylindrical-clavate; pore blue in <abbrev xmlns:xlink="http://www.w3.org/1999/xlink" xlink:title="Melzer’s reagent" id="ABBRID0EEWGK" xlink:type="simple">MLZ</abbrev> without 3% KOH pretreatment; croziers absent at the basal septa. Ascospores (9–)10–12.3(–13) × 1.2–1.7(–1.8) µm (av. 11 ± 1.2 × 1.5 ± 0.2 µm, n = 16), Q = (6.3–)6.9–9.2(–10) (av. 7.8 ± 1.5, n = 16), fusiform, aseptate. Paraphyses straight, up to 2.5 µm wide, septate, exceeding the asci up to 5 µm, narrowly lanceolate.</p></tp:treatment-sec><tp:treatment-sec sec-type="description" id="SECID0ERWGK"><title>Culture characteristics.</title><p>Colony of <named-content xmlns:xlink="http://www.w3.org/1999/xlink" content-type="dwc:institutional_code" xlink:type="simple">NBRC</named-content> 114447/<named-content xmlns:xlink="http://www.w3.org/1999/xlink" content-type="dwc:institutional_code" xlink:type="simple">TNS</named-content>-F-26520 on PDA umbonate forming a dome-shape, slightly sulcate. Context not shiny, velvety, buff at the center, paler toward the margin, dark buff from the reverse. Sectors and zonation absent. Aerial mycelium white or buff, dense cottony, forming white mycelium strands except in the margin. Margin distinct, entire, flat. Asexual morph absent.</p></tp:treatment-sec><tp:treatment-sec sec-type="distribution" id="SECID0E6WGK"><title>Distribution.</title><p>Japan. (Bonin Islands). Known only from the type locality.</p></tp:treatment-sec><tp:treatment-sec sec-type="notes" id="SECID0EEXGK"><title>Notes.</title><p>Granulation on the surface of the ectal excipular cells has been observed only in <italic><tp:taxon-name><tp:taxon-name-part taxon-name-part-type="genus" reg="Incrucipulum">Incrucipulum</tp:taxon-name-part></tp:taxon-name></italic> in <tp:taxon-name><tp:taxon-name-part taxon-name-part-type="family">Lachnaceae</tp:taxon-name-part></tp:taxon-name> (<xref ref-type="bibr" rid="B6">Baral and Krieglsteiner 1985</xref>; <xref ref-type="bibr" rid="B71">Tochihara and Hosoya 2019</xref>), and <italic><tp:taxon-name><tp:taxon-name-part taxon-name-part-type="genus" reg="Erioscyphella">E.</tp:taxon-name-part><tp:taxon-name-part taxon-name-part-type="species" reg="boninensis">boninensis</tp:taxon-name-part></tp:taxon-name></italic> is the first report for such a character in <italic><tp:taxon-name><tp:taxon-name-part taxon-name-part-type="genus" reg="Erioscyphella">Erioscyphella</tp:taxon-name-part></tp:taxon-name></italic> (Fig. <xref ref-type="fig" rid="F5">5H</xref>, <xref ref-type="fig" rid="F6">6E</xref>). Phylogenetic analysis revealed that <italic><tp:taxon-name><tp:taxon-name-part taxon-name-part-type="genus" reg="Erioscyphella">E.</tp:taxon-name-part><tp:taxon-name-part taxon-name-part-type="species" reg="boninensis">boninensis</tp:taxon-name-part></tp:taxon-name></italic> is closely related to <italic><tp:taxon-name><tp:taxon-name-part taxon-name-part-type="genus" reg="Erioscyphella">E.</tp:taxon-name-part><tp:taxon-name-part taxon-name-part-type="species" reg="paralushanensis">paralushanensis</tp:taxon-name-part></tp:taxon-name></italic> (Fig. <xref ref-type="fig" rid="F1">1</xref>). The two species (Clade IA, Fig. <xref ref-type="fig" rid="F1">1</xref>) have colored granules on hairs and forming red mycelia on PDA. However, granulation of ectal excipulum is seen only in <italic><tp:taxon-name><tp:taxon-name-part taxon-name-part-type="genus" reg="Erioscyphella">E.</tp:taxon-name-part><tp:taxon-name-part taxon-name-part-type="species" reg="boninensis">boninensis</tp:taxon-name-part></tp:taxon-name></italic>.</p></tp:treatment-sec><tp:treatment-sec><!--Section generated to contain objects referenced in tp:taxon-treatment.--><fig id="F1" position="float" orientation="portrait"><object-id xmlns:xlink="http://www.w3.org/1999/xlink" content-type="doi" xlink:type="simple">10.3897/mycokeys.87.73082.figure1</object-id><label>Figure 1.</label><caption><p><abbrev xmlns:xlink="http://www.w3.org/1999/xlink" xlink:title="Maximum likelihood" id="ABBRID0EBOBI" xlink:type="simple">ML</abbrev> best-scored phylogenetic tree based on the concatenated dataset of ITS, <abbrev xmlns:xlink="http://www.w3.org/1999/xlink" xlink:title="large subunit" id="ABBRID0EFOBI" xlink:type="simple">LSU</abbrev>, <abbrev xmlns:xlink="http://www.w3.org/1999/xlink" xlink:title="mitochondrial small subunit" id="ABBRID0EJOBI" xlink:type="simple">mtSSU</abbrev>, and <abbrev xmlns:xlink="http://www.w3.org/1999/xlink" xlink:title="RNA polymerase II gene" id="ABBRID0ENOBI" xlink:type="simple">RPB2</abbrev> constructed using RAxML-NG. MLBP/<abbrev xmlns:xlink="http://www.w3.org/1999/xlink" xlink:title="MinBrlen. Bootstrap" id="ABBRID0EROBI" xlink:type="simple">MPBP</abbrev>/<abbrev xmlns:xlink="http://www.w3.org/1999/xlink" xlink:title="Bayesian posterior probabilities" id="ABBRID0EVOBI" xlink:type="simple">BPP</abbrev> are represented on branches in this order. In MLBP/<abbrev xmlns:xlink="http://www.w3.org/1999/xlink" xlink:title="MinBrlen. Bootstrap" id="ABBRID0EZOBI" xlink:type="simple">MPBP</abbrev> &lt; 50% or <abbrev xmlns:xlink="http://www.w3.org/1999/xlink" xlink:title="Bayesian posterior probabilities" id="ABBRID0E4OBI" xlink:type="simple">BPP</abbrev> &lt; 0.95, a hyphen appears. No evaluation values are shown on branches when MLBP and <abbrev xmlns:xlink="http://www.w3.org/1999/xlink" xlink:title="MinBrlen. Bootstrap" id="ABBRID0EBPBI" xlink:type="simple">MPBP</abbrev> &lt; 50% and <abbrev xmlns:xlink="http://www.w3.org/1999/xlink" xlink:title="Bayesian posterior probabilities" id="ABBRID0EFPBI" xlink:type="simple">BPP</abbrev> &lt; 0.95. The branch of a clade <named-content xmlns:xlink="http://www.w3.org/1999/xlink" content-type="dwc:institutional_code" xlink:type="simple">TNS</named-content>-F-17245 + 17249 to its most recent common ancestor is only one-third of the intended length due to space limitation.</p></caption><graphic xmlns:xlink="http://www.w3.org/1999/xlink" xlink:href="mycokeys-87-001-g001.jpg" position="float" orientation="portrait" xlink:type="simple" id="oo_643408.jpg"><uri content-type="original_file" xlink:type="simple">https://binary.pensoft.net/fig/643408</uri></graphic></fig></tp:treatment-sec><ref-list><ref id="B6"><mixed-citation xmlns:xlink="http://www.w3.org/1999/xlink" xlink:type="simple"><person-group><name name-style="western"><surname>Baral</surname><given-names>HO</given-names></name><name name-style="western"><surname>Krieglsteiner</surname><given-names>GJ</given-names></name></person-group> (<year>1985</year>) <article-title>Bausteine zu einer Askomyzeten-Flora der Bundersrepublik Deutschland. In: Süddeutchland gefundene inoperculte Diskomyceten mit taxonomischen, ökologischen, chorologischen Hinweisen und einer Farbtafel.</article-title><source>Beiheften zur Zeitschrift für Mykologie</source><volume>6</volume>: <fpage>1</fpage>–<lpage>160</lpage>. [in German]</mixed-citation></ref><ref id="B71"><mixed-citation xmlns:xlink="http://www.w3.org/1999/xlink" xlink:type="simple"><person-group><name name-style="western"><surname>Tochihara</surname><given-names>Y</given-names></name><name name-style="western"><surname>Hosoya</surname><given-names>T</given-names></name></person-group> (<year>2019</year>) <article-title>Three new species of <italic><tp:taxon-name><tp:taxon-name-part taxon-name-part-type="genus">Incrucipulum</tp:taxon-name-part></tp:taxon-name></italic> (<tp:taxon-name><tp:taxon-name-part taxon-name-part-type="family">Lachnaceae</tp:taxon-name-part></tp:taxon-name>, <tp:taxon-name><tp:taxon-name-part taxon-name-part-type="order">Helotiales</tp:taxon-name-part></tp:taxon-name>, <tp:taxon-name><tp:taxon-name-part taxon-name-part-type="phylum">Ascomycota</tp:taxon-name-part></tp:taxon-name>) from Japan.</article-title><source>Phytotaxa</source><volume>403</volume>: <fpage>25</fpage>–<lpage>38</lpage>. <ext-link xlink:type="simple" ext-link-type="doi" xlink:href="10.11646/phytotaxa.403.1.2">https://doi.org/10.11646/phytotaxa.403.1.2</ext-link></mixed-citation></ref></ref-list></tp:taxon-treatment>
