# Supplementary material for: ﻿Examination of the generic concept and species boundaries of the genus Erioscyphella (Lachnaceae, Helotiales, Ascomycota) with the proposal of new species and new combinations based on the Japanese materials
Source: MycoKeys. 2022 Feb 8;87:1–52. doi: 10.3897/mycokeys.87.73082 (PMC8847282; doi:10.3897/mycokeys.87.73082)
Supplement: XML Treatment for Erioscyphella hainanensis [file mycokeys.87.73082-treatment2.xml]

<!DOCTYPE tp:taxon-treatment
  PUBLIC "-//TaxonX//DTD Taxonomic Treatment Publishing DTD v0 20100105//EN" "tax-treatment-NSO.dtd">
<tp:taxon-treatment xmlns:tp="http://www.plazi.org/taxpub"><tp:treatment-meta><kwd-group><label>Taxon classification</label><kwd>
              <named-content content-type="kingdom">Fungi</named-content>
            </kwd><kwd>
              <named-content content-type="order">Helotiales</named-content>
            </kwd><kwd>
              <named-content content-type="family">Lachnaceae</named-content>
            </kwd></kwd-group><mixed-citation publication-type="journal"><person-group><name><surname>Tochihara</surname><given-names>Yukito</given-names></name><name><surname>Hosoya</surname><given-names>Tsuyoshi</given-names></name></person-group><article-title>﻿Examination of the generic concept and species boundaries of the genus <italic><tp:taxon-name><tp:taxon-name-part taxon-name-part-type="genus" reg="Erioscyphella">Erioscyphella</tp:taxon-name-part></tp:taxon-name></italic> (<tp:taxon-name><tp:taxon-name-part taxon-name-part-type="family">Lachnaceae</tp:taxon-name-part></tp:taxon-name>, <tp:taxon-name><tp:taxon-name-part taxon-name-part-type="order">Helotiales</tp:taxon-name-part></tp:taxon-name>, <tp:taxon-name><tp:taxon-name-part taxon-name-part-type="phylum">Ascomycota</tp:taxon-name-part></tp:taxon-name>) with the proposal of new species and new combinations based on the Japanese materials</article-title><source>MycoKeys</source><day>08</day><month>02</month><year>2022</year><volume>87</volume><fpage>1</fpage><lpage>52</lpage><pub-id pub-id-type="doi">10.3897/mycokeys.87.73082</pub-id></mixed-citation></tp:treatment-meta><tp:nomenclature><label>﻿</label><tp:taxon-name>
            <tp:taxon-name-part taxon-name-part-type="genus" reg="Erioscyphella">Erioscyphella</tp:taxon-name-part>
            <tp:taxon-name-part taxon-name-part-type="species" reg="hainanensis">hainanensis</tp:taxon-name-part>
            <object-id xmlns:xlink="http://www.w3.org/1999/xlink" content-type="mycobank" xlink:type="simple">MycoBank No: 835707</object-id>
          </tp:taxon-name><tp:taxon-authority>(W.Y. Zhuang and Zheng Wang) Hosoya and Tochihara</tp:taxon-authority><tp:taxon-status xmlns:xlink="http://www.w3.org/1999/xlink" xlink:type="simple">comb. nov.</tp:taxon-status><tp:nomenclature-citation-list><tp:nomenclature-citation><tp:taxon-name>
                <tp:taxon-name-part taxon-name-part-type="genus" reg="Lachnum"/>
                <tp:taxon-name-part taxon-name-part-type="species" reg="hainanense"/>
              </tp:taxon-name><comment>≡ <tp:taxon-name><tp:taxon-name-part taxon-name-part-type="genus" reg="Lachnum">Lachnum</tp:taxon-name-part><tp:taxon-name-part taxon-name-part-type="species" reg="hainanense">hainanense</tp:taxon-name-part></tp:taxon-name> W.Y. Zhuang &amp; Zheng Wang, Mycotaxon 67: 25 (1998). </comment></tp:nomenclature-citation></tp:nomenclature-citation-list></tp:nomenclature><tp:treatment-sec sec-type="diagnosis" id="SECID0EY2GK"><title>Diagnosis.</title><p>Forming apothecia with long stipes and long hairs. Differing <italic><tp:taxon-name><tp:taxon-name-part taxon-name-part-type="genus" reg="Erioscyphella">E.</tp:taxon-name-part><tp:taxon-name-part taxon-name-part-type="species" reg="sinensis">sinensis</tp:taxon-name-part></tp:taxon-name></italic> in much shorter ascospores.</p></tp:treatment-sec><tp:treatment-sec sec-type="Japanese name" id="SECID0EJ3GK"><title>Japanese name.</title><p>Shii-Kashi-hina-no-chawantake.</p></tp:treatment-sec><tp:treatment-sec sec-type="material" id="SECID0EO3GK"><title>Specimens examined.</title><p>Japan, Niigata, Minamiuonuma, <named-content xmlns:xlink="http://www.w3.org/1999/xlink" content-type="dwc:verbatimCoordinates" xlink:type="simple"><named-content content-type="geo-json" specific-use="{&#34;type&#34;:&#34;Point&#34;,&#34;coordinates&#34;:[138.807050,37.056808]}" id="NCID0EX3GK" xlink:type="simple">37.056808, 138.80705</named-content></named-content>, ca 720 m, 14 May 2010, on fallen leaves of <italic><tp:taxon-name><tp:taxon-name-part taxon-name-part-type="genus" reg="Quercus">Quercus</tp:taxon-name-part><tp:taxon-name-part taxon-name-part-type="species" reg="glauca">glauca</tp:taxon-name-part></tp:taxon-name></italic>, T.Hosoya (<named-content xmlns:xlink="http://www.w3.org/1999/xlink" content-type="dwc:institutional_code" xlink:type="simple">TNS</named-content>-F-35049). Ibid (<named-content xmlns:xlink="http://www.w3.org/1999/xlink" content-type="dwc:institutional_code" xlink:type="simple">TNS</named-content>-F-35056). Japan, Kanagawa, Hiratsuka, 35.33861111, 139.285, ca 80 m, 12 Apr. 2015, on fallen leaves of <italic><tp:taxon-name><tp:taxon-name-part taxon-name-part-type="genus" reg="Quercus">Q.</tp:taxon-name-part><tp:taxon-name-part taxon-name-part-type="species" reg="myrsinifolia">myrsinifolia</tp:taxon-name-part></tp:taxon-name></italic>, M.Nakajima (<named-content xmlns:xlink="http://www.w3.org/1999/xlink" content-type="dwc:institutional_code" xlink:type="simple">TNS</named-content>-F-61775). JAPAN, Kanagawa, Kamakura, <named-content xmlns:xlink="http://www.w3.org/1999/xlink" content-type="dwc:verbatimCoordinates" xlink:type="simple"><named-content content-type="geo-json" specific-use="{&#34;type&#34;:&#34;Point&#34;,&#34;coordinates&#34;:[139.519580,35.307560]}" id="NCID0EB5GK" xlink:type="simple">35.30756, 139.51958</named-content></named-content>, ca 40 m, 24 Apr. 2015, on fallen leaves of <italic><tp:taxon-name><tp:taxon-name-part taxon-name-part-type="genus" reg="Quercus">Q.</tp:taxon-name-part><tp:taxon-name-part taxon-name-part-type="species" reg="serrata">serrata</tp:taxon-name-part></tp:taxon-name></italic>, M.Nakajima (<named-content xmlns:xlink="http://www.w3.org/1999/xlink" content-type="dwc:institutional_code" xlink:type="simple">TNS</named-content>-F-61941). Japan, Gunma, Midori, <named-content xmlns:xlink="http://www.w3.org/1999/xlink" content-type="dwc:verbatimCoordinates" xlink:type="simple"><named-content content-type="geo-json" specific-use="{&#34;type&#34;:&#34;Point&#34;,&#34;coordinates&#34;:[139.242771,36.476684]}" id="NCID0EY5GK" xlink:type="simple">36.476684, 139.242771</named-content></named-content>, ca 510 m, 9 May 2016, on fallen leaves of <italic><tp:taxon-name><tp:taxon-name-part taxon-name-part-type="genus" reg="Quercus">Q.</tp:taxon-name-part><tp:taxon-name-part taxon-name-part-type="species" reg="serrata">serrata</tp:taxon-name-part></tp:taxon-name></italic>, K.Furuya (<named-content xmlns:xlink="http://www.w3.org/1999/xlink" content-type="dwc:institutional_code" xlink:type="simple">TNS</named-content>-F-65722). Japan, Kanagawa, Hiratsuka, <named-content xmlns:xlink="http://www.w3.org/1999/xlink" content-type="dwc:verbatimCoordinates" xlink:type="simple"><named-content content-type="geo-json" specific-use="{&#34;type&#34;:&#34;Point&#34;,&#34;coordinates&#34;:[139.287167,35.340139]}" id="NCID0EP6GK" xlink:type="simple">35.340139, 139.287167</named-content></named-content>, ca 60 m, 18 May 2017, on fallen leaves of <italic><tp:taxon-name><tp:taxon-name-part taxon-name-part-type="genus" reg="Quercus">Q.</tp:taxon-name-part><tp:taxon-name-part taxon-name-part-type="species" reg="glauca">glauca</tp:taxon-name-part></tp:taxon-name></italic>, Y.Tochiara (<named-content xmlns:xlink="http://www.w3.org/1999/xlink" content-type="dwc:institutional_code" xlink:type="simple">TNS</named-content>-F-80356). The same locality, on fallen leaves of <italic><tp:taxon-name><tp:taxon-name-part taxon-name-part-type="genus" reg="Castanopsis">Castanopsis</tp:taxon-name-part><tp:taxon-name-part taxon-name-part-type="species" reg="sieboldii">sieboldii</tp:taxon-name-part></tp:taxon-name></italic>, Y. Tochihara (<named-content xmlns:xlink="http://www.w3.org/1999/xlink" content-type="dwc:institutional_code" xlink:type="simple">TNS</named-content>-F-80371).</p></tp:treatment-sec><tp:treatment-sec sec-type="distribution" id="SECID0ESAHK"><title>Distribution.</title><p>China (Hainan), Japan (Honshu: Kanto region).</p></tp:treatment-sec><tp:treatment-sec sec-type="notes" id="SECID0EXAHK"><title>Notes.</title><p>Based on the UNITE <abbrev xmlns:xlink="http://www.w3.org/1999/xlink" xlink:title="Species Hypotheses" id="ABBRID0E4AHK" xlink:type="simple">SH</abbrev> system at a 3% threshold, ITS sequences of this species were integrated into a single <abbrev xmlns:xlink="http://www.w3.org/1999/xlink" xlink:title="Species Hypotheses" id="ABBRID0EBBHK" xlink:type="simple">SH</abbrev> (<abbrev xmlns:xlink="http://www.w3.org/1999/xlink" xlink:title="digital objective identifier" id="ABBRID0EFBHK" xlink:type="simple">DOI</abbrev>: SH1155844.08FU). SH1155844.08FU included sequences labeled as ‘<tp:taxon-name><tp:taxon-name-part taxon-name-part-type="family">Hyaloscyphaceae</tp:taxon-name-part></tp:taxon-name>’ (<ext-link xmlns:xlink="http://www.w3.org/1999/xlink" ext-link-type="gen" xlink:href="JX984680" xlink:type="simple">JX984680</ext-link>) in UNITE and ‘<italic><tp:taxon-name><tp:taxon-name-part taxon-name-part-type="genus" reg="Lachnum">L.</tp:taxon-name-part><tp:taxon-name-part taxon-name-part-type="species" reg="albidulum">albidulum</tp:taxon-name-part></tp:taxon-name></italic>’ (<ext-link xmlns:xlink="http://www.w3.org/1999/xlink" ext-link-type="gen" xlink:href="MK282242" xlink:type="simple">MK282242</ext-link>) in <abbrev xmlns:xlink="http://www.w3.org/1999/xlink" xlink:title="International Nucleotide Sequence Database Collaboration" id="ABBRID0EZBHK" xlink:type="simple">INSDC</abbrev> (Table <xref ref-type="table" rid="T2">2</xref>). <ext-link xmlns:xlink="http://www.w3.org/1999/xlink" ext-link-type="gen" xlink:href="JX984680" xlink:type="simple">JX984680</ext-link> was sequenced from air samples in Seoul, South Korea, and was not tied to any fungal specimens or cultures. <italic><tp:taxon-name><tp:taxon-name-part taxon-name-part-type="genus" reg="Lachnum">Lachnum</tp:taxon-name-part><tp:taxon-name-part taxon-name-part-type="species" reg="albidulum">albidulum</tp:taxon-name-part></tp:taxon-name></italic> is common on leathery dicot leaves of the old and new world tropics (<xref ref-type="bibr" rid="B27">Haines 1992</xref>). <italic><tp:taxon-name><tp:taxon-name-part taxon-name-part-type="genus" reg="Erioscyphella">Erioscyphella</tp:taxon-name-part><tp:taxon-name-part taxon-name-part-type="species" reg="hainanensis">hainanensis</tp:taxon-name-part></tp:taxon-name></italic> resembles <italic><tp:taxon-name><tp:taxon-name-part taxon-name-part-type="genus" reg="Lachnum">L.</tp:taxon-name-part><tp:taxon-name-part taxon-name-part-type="species" reg="albidulum">albidulum</tp:taxon-name-part></tp:taxon-name></italic> in morphology, but <italic><tp:taxon-name><tp:taxon-name-part taxon-name-part-type="genus" reg="Lachnum">L.</tp:taxon-name-part><tp:taxon-name-part taxon-name-part-type="species" reg="albidulum">albidulum</tp:taxon-name-part></tp:taxon-name></italic> has yellow resinous substances at the tip of apothecial hairs and occurs on dead leaves of <tp:taxon-name><tp:taxon-name-part taxon-name-part-type="family">Rubiaceae</tp:taxon-name-part></tp:taxon-name> (<xref ref-type="bibr" rid="B27">Haines 1992</xref>), whereas <italic><tp:taxon-name><tp:taxon-name-part taxon-name-part-type="genus" reg="Erioscyphella">E.</tp:taxon-name-part><tp:taxon-name-part taxon-name-part-type="species" reg="hainanensis">hainanensis</tp:taxon-name-part></tp:taxon-name></italic> lacks resinous substances and occurs on leaves of broad-leaved trees (<xref ref-type="bibr" rid="B80">Zhuang and Wang 1998b</xref>; <xref ref-type="bibr" rid="B35">Hosoya et al. 2013</xref>). Therefore, we presume that <ext-link xmlns:xlink="http://www.w3.org/1999/xlink" ext-link-type="gen" xlink:href="MK282242" xlink:type="simple">MK282242</ext-link>, coexisting with <italic><tp:taxon-name><tp:taxon-name-part taxon-name-part-type="genus" reg="Lachnum">L.</tp:taxon-name-part><tp:taxon-name-part taxon-name-part-type="species" reg="hainanense">hainanense</tp:taxon-name-part></tp:taxon-name></italic> in every <abbrev xmlns:xlink="http://www.w3.org/1999/xlink" xlink:title="Species Hypotheses" id="ABBRID0EYEHK" xlink:type="simple">SH</abbrev>, was misidentified as <italic><tp:taxon-name><tp:taxon-name-part taxon-name-part-type="genus" reg="Lachnum">L.</tp:taxon-name-part><tp:taxon-name-part taxon-name-part-type="species" reg="albidulum">albidulum</tp:taxon-name-part></tp:taxon-name></italic>. No sequences are available for <italic><tp:taxon-name><tp:taxon-name-part taxon-name-part-type="genus" reg="Lachnum">L.</tp:taxon-name-part><tp:taxon-name-part taxon-name-part-type="species" reg="albidulum">albidulum</tp:taxon-name-part></tp:taxon-name></italic> specimens from the type locality. <italic><tp:taxon-name><tp:taxon-name-part taxon-name-part-type="genus" reg="Lachnum">Lachnum</tp:taxon-name-part><tp:taxon-name-part taxon-name-part-type="species" reg="hainanense">hainanense</tp:taxon-name-part></tp:taxon-name></italic> was therefore judged as acceptable species, and recombined into <italic><tp:taxon-name><tp:taxon-name-part taxon-name-part-type="genus" reg="Erioscyphella">Erioscyphella</tp:taxon-name-part></tp:taxon-name></italic>.</p><p><italic><tp:taxon-name><tp:taxon-name-part taxon-name-part-type="genus" reg="Erioscyphella">Erioscyphella</tp:taxon-name-part><tp:taxon-name-part taxon-name-part-type="species" reg="hainanensis">hainanensis</tp:taxon-name-part></tp:taxon-name></italic> resembles <italic><tp:taxon-name><tp:taxon-name-part taxon-name-part-type="genus" reg="Erioscyphella">E.</tp:taxon-name-part><tp:taxon-name-part taxon-name-part-type="species" reg="sinensis">sinensis</tp:taxon-name-part></tp:taxon-name></italic> in occurring on dead leaves of <italic><tp:taxon-name><tp:taxon-name-part taxon-name-part-type="genus" reg="Quercus">Quercus</tp:taxon-name-part></tp:taxon-name></italic> spp. or <italic><tp:taxon-name><tp:taxon-name-part taxon-name-part-type="genus" reg="Castanopsis">Castanopsis</tp:taxon-name-part></tp:taxon-name></italic> spp. However, <italic><tp:taxon-name><tp:taxon-name-part taxon-name-part-type="genus" reg="Erioscyphella">E.</tp:taxon-name-part><tp:taxon-name-part taxon-name-part-type="species" reg="hainanensis">hainanensis</tp:taxon-name-part></tp:taxon-name></italic> has much shorter ascospores than <italic><tp:taxon-name><tp:taxon-name-part taxon-name-part-type="genus" reg="Erioscyphella">E.</tp:taxon-name-part><tp:taxon-name-part taxon-name-part-type="species" reg="sinensis">sinensis</tp:taxon-name-part></tp:taxon-name></italic>. In this study, presence of minute, hyaline apical amorphous materials and absence of any crystals or resinous materials were confirmed in both species (Suppl. material <xref ref-type="supplementary-material" rid="S1">1</xref>: Fig. S2).</p></tp:treatment-sec><tp:treatment-sec><!--Section generated to contain objects referenced in tp:taxon-treatment.--><table-wrap id="T2" position="float" orientation="portrait"><label>Table 2.</label><caption><p>ITS sequences analyzed by the species delimitation analyses.</p></caption><table id="TID0ESTCK" rules="all"><tbody><tr><th rowspan="1" colspan="1">ITS sequence GenBank/UNITE accession no.</th><th rowspan="1" colspan="1"><named-content xmlns:xlink="http://www.w3.org/1999/xlink" content-type="dwc:institutional_code" xlink:type="simple">TNS</named-content>-F specimen no.</th><th rowspan="1" colspan="1">Reference (initial appearance)</th><th rowspan="1" colspan="1">Taxon name (ultimately allocated in this study)</th><th rowspan="1" colspan="1">UNITE taxon name</th><th rowspan="1" colspan="1"><abbrev xmlns:xlink="http://www.w3.org/1999/xlink" xlink:title="International Nucleotide Sequence Database Collaboration" id="ABBRID0EVVCI" xlink:type="simple">INSDC</abbrev> taxon name</th><th rowspan="1" colspan="1">Country</th><th rowspan="1" colspan="1">Host plants and parts</th><th rowspan="1" colspan="1">UNITE <abbrev xmlns:xlink="http://www.w3.org/1999/xlink" xlink:title="Species Hypotheses" id="ABBRID0EDWCI" xlink:type="simple">SH</abbrev> code (<abbrev xmlns:xlink="http://www.w3.org/1999/xlink" xlink:title="digital objective identifier" id="ABBRID0EHWCI" xlink:type="simple">DOI</abbrev>) at 3% threshold</th><th rowspan="1" colspan="1">UNITE <abbrev xmlns:xlink="http://www.w3.org/1999/xlink" xlink:title="Species Hypotheses" id="ABBRID0EPWCI" xlink:type="simple">SH</abbrev> code (<abbrev xmlns:xlink="http://www.w3.org/1999/xlink" xlink:title="digital objective identifier" id="ABBRID0ETWCI" xlink:type="simple">DOI</abbrev>) at 1.5% threshold</th><th rowspan="1" colspan="1">VSEARCH <abbrev xmlns:xlink="http://www.w3.org/1999/xlink" xlink:title="Species Hypotheses" id="ABBRID0E2WCI" xlink:type="simple">SH</abbrev> at 97% similarity</th><th rowspan="1" colspan="1">VSEARCH <abbrev xmlns:xlink="http://www.w3.org/1999/xlink" xlink:title="Species Hypotheses" id="ABBRID0EDXCI" xlink:type="simple">SH</abbrev> at 98.5% similarity</th></tr><tr><td rowspan="1" colspan="1">
                  <ext-link xmlns:xlink="http://www.w3.org/1999/xlink" ext-link-type="gen" xlink:href="AB267634" xlink:type="simple">AB267634</ext-link>
                </td><td rowspan="1" colspan="1"/><td rowspan="1" colspan="1">
                  <xref ref-type="bibr" rid="B52">Miyoshi et al. (2007)</xref>
                </td><td rowspan="1" colspan="1">
                  <italic>
                    <tp:taxon-name><tp:taxon-name-part taxon-name-part-type="genus" reg="Erioscyphella">E.</tp:taxon-name-part><tp:taxon-name-part taxon-name-part-type="species" reg="abnormis">abnormis</tp:taxon-name-part></tp:taxon-name>
                  </italic>
                </td><td rowspan="1" colspan="1">
                  <italic>
                    <tp:taxon-name><tp:taxon-name-part taxon-name-part-type="genus" reg="Lachnum">Lachnum</tp:taxon-name-part><tp:taxon-name-part taxon-name-part-type="species" reg="abnorme">abnorme</tp:taxon-name-part></tp:taxon-name>
                  </italic>
                </td><td rowspan="1" colspan="1">
                  <italic>
                    <tp:taxon-name><tp:taxon-name-part taxon-name-part-type="genus" reg="Lachnum">Lachnum</tp:taxon-name-part><tp:taxon-name-part taxon-name-part-type="species" reg="abnorme">abnorme</tp:taxon-name-part></tp:taxon-name>
                  </italic>
                </td><td rowspan="1" colspan="1">JAPAN, Ehime</td><td rowspan="1" colspan="1">twig of <italic><tp:taxon-name><tp:taxon-name-part taxon-name-part-type="genus" reg="Citrus">Citrus</tp:taxon-name-part><tp:taxon-name-part taxon-name-part-type="species" reg="junos">junos</tp:taxon-name-part></tp:taxon-name></italic></td><td rowspan="1" colspan="1">SH1155612.08FU</td><td rowspan="1" colspan="1">SH1522994.08FU</td><td rowspan="1" colspan="1">VSH97_1</td><td rowspan="1" colspan="1">VSH985_2</td></tr><tr><td rowspan="1" colspan="1"><ext-link xmlns:xlink="http://www.w3.org/1999/xlink" ext-link-type="gen" xlink:href="AB267636" xlink:type="simple">AB267636</ext-link> (duplicate; <ext-link xmlns:xlink="http://www.w3.org/1999/xlink" ext-link-type="gen" xlink:href="AB267635" xlink:type="simple">AB267635</ext-link>)</td><td rowspan="1" colspan="1"/><td rowspan="1" colspan="1">
                  <xref ref-type="bibr" rid="B52">Miyoshi et al. (2007)</xref>
                </td><td rowspan="1" colspan="1">
                  <italic>
                    <tp:taxon-name><tp:taxon-name-part taxon-name-part-type="genus" reg="Erioscyphella">E.</tp:taxon-name-part><tp:taxon-name-part taxon-name-part-type="species" reg="abnormis">abnormis</tp:taxon-name-part></tp:taxon-name>
                  </italic>
                </td><td rowspan="1" colspan="1">
                  <italic>
                    <tp:taxon-name><tp:taxon-name-part taxon-name-part-type="genus" reg="Lachnum">Lachnum</tp:taxon-name-part><tp:taxon-name-part taxon-name-part-type="species" reg="abnorme">abnorme</tp:taxon-name-part></tp:taxon-name>
                  </italic>
                </td><td rowspan="1" colspan="1">
                  <italic>
                    <tp:taxon-name><tp:taxon-name-part taxon-name-part-type="genus" reg="Lachnum">Lachnum</tp:taxon-name-part><tp:taxon-name-part taxon-name-part-type="species" reg="abnorme">abnorme</tp:taxon-name-part></tp:taxon-name>
                  </italic>
                </td><td rowspan="1" colspan="1">JAPAN, Ehime</td><td rowspan="1" colspan="1">twig of <italic><tp:taxon-name><tp:taxon-name-part taxon-name-part-type="genus" reg="Citrus">Citrus</tp:taxon-name-part><tp:taxon-name-part taxon-name-part-type="species" reg="junos">junos</tp:taxon-name-part></tp:taxon-name></italic></td><td rowspan="1" colspan="1">SH1155612.08FU</td><td rowspan="1" colspan="1">SH1522994.08FU</td><td rowspan="1" colspan="1">VSH97_1</td><td rowspan="1" colspan="1">VSH985_2</td></tr><tr><td rowspan="1" colspan="1"><ext-link xmlns:xlink="http://www.w3.org/1999/xlink" ext-link-type="gen" xlink:href="AB267641" xlink:type="simple">AB267641</ext-link> (duplicate; <ext-link xmlns:xlink="http://www.w3.org/1999/xlink" ext-link-type="gen" xlink:href="AB267639" xlink:type="simple">AB267639</ext-link>, <ext-link xmlns:xlink="http://www.w3.org/1999/xlink" ext-link-type="gen" xlink:href="AB267640" xlink:type="simple">AB267640</ext-link>)</td><td rowspan="1" colspan="1"/><td rowspan="1" colspan="1">
                  <xref ref-type="bibr" rid="B52">Miyoshi et al. (2007)</xref>
                </td><td rowspan="1" colspan="1">
                  <italic>
                    <tp:taxon-name><tp:taxon-name-part taxon-name-part-type="genus" reg="Erioscyphella">E.</tp:taxon-name-part><tp:taxon-name-part taxon-name-part-type="species" reg="abnormis">abnormis</tp:taxon-name-part></tp:taxon-name>
                  </italic>
                </td><td rowspan="1" colspan="1">
                  <italic>
                    <tp:taxon-name><tp:taxon-name-part taxon-name-part-type="genus" reg="Lachnum">Lachnum</tp:taxon-name-part><tp:taxon-name-part taxon-name-part-type="species" reg="abnorme">abnorme</tp:taxon-name-part></tp:taxon-name>
                  </italic>
                </td><td rowspan="1" colspan="1">
                  <italic>
                    <tp:taxon-name><tp:taxon-name-part taxon-name-part-type="genus" reg="Lachnum">Lachnum</tp:taxon-name-part><tp:taxon-name-part taxon-name-part-type="species" reg="abnorme">abnorme</tp:taxon-name-part></tp:taxon-name>
                  </italic>
                </td><td rowspan="1" colspan="1">JAPAN, Tokushima</td><td rowspan="1" colspan="1">twig of <italic><tp:taxon-name><tp:taxon-name-part taxon-name-part-type="genus" reg="Citrus">Citrus</tp:taxon-name-part><tp:taxon-name-part taxon-name-part-type="species" reg="junos">junos</tp:taxon-name-part></tp:taxon-name></italic></td><td rowspan="1" colspan="1">SH1155612.08FU</td><td rowspan="1" colspan="1">SH1522994.08FU</td><td rowspan="1" colspan="1">VSH97_1</td><td rowspan="1" colspan="1">VSH985_2</td></tr><tr><td rowspan="1" colspan="1">
                  <ext-link xmlns:xlink="http://www.w3.org/1999/xlink" ext-link-type="gen" xlink:href="AB267642" xlink:type="simple">AB267642</ext-link>
                </td><td rowspan="1" colspan="1"/><td rowspan="1" colspan="1">
                  <xref ref-type="bibr" rid="B52">Miyoshi et al. (2007)</xref>
                </td><td rowspan="1" colspan="1">
                  <italic>
                    <tp:taxon-name><tp:taxon-name-part taxon-name-part-type="genus" reg="Erioscyphella">E.</tp:taxon-name-part><tp:taxon-name-part taxon-name-part-type="species" reg="abnormis">abnormis</tp:taxon-name-part></tp:taxon-name>
                  </italic>
                </td><td rowspan="1" colspan="1">
                  <italic>
                    <tp:taxon-name><tp:taxon-name-part taxon-name-part-type="genus" reg="Lachnum">Lachnum</tp:taxon-name-part><tp:taxon-name-part taxon-name-part-type="species" reg="abnorme">abnorme</tp:taxon-name-part></tp:taxon-name>
                  </italic>
                </td><td rowspan="1" colspan="1">
                  <italic>
                    <tp:taxon-name><tp:taxon-name-part taxon-name-part-type="genus" reg="Lachnum">Lachnum</tp:taxon-name-part><tp:taxon-name-part taxon-name-part-type="species" reg="abnorme">abnorme</tp:taxon-name-part></tp:taxon-name>
                  </italic>
                </td><td rowspan="1" colspan="1">JAPAN, Tokushima</td><td rowspan="1" colspan="1">twig of <italic><tp:taxon-name><tp:taxon-name-part taxon-name-part-type="genus" reg="Citrus">Citrus</tp:taxon-name-part><tp:taxon-name-part taxon-name-part-type="species" reg="junos">junos</tp:taxon-name-part></tp:taxon-name></italic></td><td rowspan="1" colspan="1">SH1155612.08FU</td><td rowspan="1" colspan="1">SH1522994.08FU</td><td rowspan="1" colspan="1">VSH97_1</td><td rowspan="1" colspan="1">VSH985_2</td></tr><tr><td rowspan="1" colspan="1">
                  <ext-link xmlns:xlink="http://www.w3.org/1999/xlink" ext-link-type="gen" xlink:href="JF937578" xlink:type="simple">JF937578</ext-link>
                </td><td rowspan="1" colspan="1"/><td rowspan="1" colspan="1">
                  <xref ref-type="bibr" rid="B76">Zhao and Zhuang (2011)</xref>
                </td><td rowspan="1" colspan="1">
                  <italic>
                    <tp:taxon-name><tp:taxon-name-part taxon-name-part-type="genus" reg="Erioscyphella">E.</tp:taxon-name-part><tp:taxon-name-part taxon-name-part-type="species" reg="abnormis">abnormis</tp:taxon-name-part></tp:taxon-name>
                  </italic>
                </td><td rowspan="1" colspan="1">
                  <italic>
                    <tp:taxon-name><tp:taxon-name-part taxon-name-part-type="genus" reg="Lachnum">Lachnum</tp:taxon-name-part><tp:taxon-name-part taxon-name-part-type="species" reg="abnorme">abnorme</tp:taxon-name-part></tp:taxon-name>
                  </italic>
                </td><td rowspan="1" colspan="1">
                  <italic>
                    <tp:taxon-name><tp:taxon-name-part taxon-name-part-type="genus" reg="Lachnum">Lachnum</tp:taxon-name-part><tp:taxon-name-part taxon-name-part-type="species" reg="abnorme">abnorme</tp:taxon-name-part></tp:taxon-name>
                  </italic>
                </td><td rowspan="1" colspan="1">CHINA</td><td rowspan="1" colspan="1">(unspecified)</td><td rowspan="1" colspan="1">SH1155612.08FU</td><td rowspan="1" colspan="1">SH1522994.08FU</td><td rowspan="1" colspan="1">VSH97_1</td><td rowspan="1" colspan="1">VSH985_2</td></tr><tr><td rowspan="1" colspan="1">
                  <ext-link xmlns:xlink="http://www.w3.org/1999/xlink" ext-link-type="gen" xlink:href="JN033395" xlink:type="simple">JN033395</ext-link>
                </td><td rowspan="1" colspan="1"/><td rowspan="1" colspan="1">
                  <xref ref-type="bibr" rid="B31">Han et al. (2014)</xref>
                </td><td rowspan="1" colspan="1">
                  <italic>
                    <tp:taxon-name><tp:taxon-name-part taxon-name-part-type="genus" reg="Erioscyphella">E.</tp:taxon-name-part><tp:taxon-name-part taxon-name-part-type="species" reg="abnormis">abnormis</tp:taxon-name-part></tp:taxon-name>
                  </italic>
                </td><td rowspan="1" colspan="1">
                  <italic>
                    <tp:taxon-name><tp:taxon-name-part taxon-name-part-type="genus" reg="Lachnum">Lachnum</tp:taxon-name-part><tp:taxon-name-part taxon-name-part-type="species" reg="abnorme">abnorme</tp:taxon-name-part></tp:taxon-name>
                  </italic>
                </td><td rowspan="1" colspan="1">
                  <italic>
                    <tp:taxon-name><tp:taxon-name-part taxon-name-part-type="genus" reg="Lachnum">Lachnum</tp:taxon-name-part><tp:taxon-name-part taxon-name-part-type="species" reg="abnorme">abnorme</tp:taxon-name-part></tp:taxon-name>
                  </italic>
                </td><td rowspan="1" colspan="1">KOREA</td><td rowspan="1" colspan="1">Wood</td><td rowspan="1" colspan="1">SH1155612.08FU</td><td rowspan="1" colspan="1">SH1522994.08FU</td><td rowspan="1" colspan="1">VSH97_1</td><td rowspan="1" colspan="1">VSH985_2</td></tr><tr><td rowspan="1" colspan="1"><ext-link xmlns:xlink="http://www.w3.org/1999/xlink" ext-link-type="gen" xlink:href="UDB0779067" xlink:type="simple">UDB0779067</ext-link>/<ext-link xmlns:xlink="http://www.w3.org/1999/xlink" ext-link-type="gen" xlink:href="LC669455" xlink:type="simple">LC669455</ext-link></td><td rowspan="1" colspan="1">46416</td><td rowspan="1" colspan="1">this study</td><td rowspan="1" colspan="1">
                  <italic>
                    <tp:taxon-name><tp:taxon-name-part taxon-name-part-type="genus" reg="Erioscyphella">E.</tp:taxon-name-part><tp:taxon-name-part taxon-name-part-type="species" reg="abnormis">abnormis</tp:taxon-name-part></tp:taxon-name>
                  </italic>
                </td><td rowspan="1" colspan="1">-</td><td rowspan="1" colspan="1">-</td><td rowspan="1" colspan="1">TAIWAN, Taipei</td><td rowspan="1" colspan="1">wood of unidentified tree</td><td rowspan="1" colspan="1">SH1155612.08FU</td><td rowspan="1" colspan="1">SH1522994.08FU</td><td rowspan="1" colspan="1">VSH97_1</td><td rowspan="1" colspan="1">VSH985_2</td></tr><tr><td rowspan="1" colspan="1"><ext-link xmlns:xlink="http://www.w3.org/1999/xlink" ext-link-type="gen" xlink:href="UDB0779074" xlink:type="simple">UDB0779074</ext-link>/<ext-link xmlns:xlink="http://www.w3.org/1999/xlink" ext-link-type="gen" xlink:href="LC669462" xlink:type="simple">LC669462</ext-link></td><td rowspan="1" colspan="1">61773</td><td rowspan="1" colspan="1">this study</td><td rowspan="1" colspan="1">
                  <italic>
                    <tp:taxon-name><tp:taxon-name-part taxon-name-part-type="genus" reg="Erioscyphella">E.</tp:taxon-name-part><tp:taxon-name-part taxon-name-part-type="species" reg="abnormis">abnormis</tp:taxon-name-part></tp:taxon-name>
                  </italic>
                </td><td rowspan="1" colspan="1">-</td><td rowspan="1" colspan="1">-</td><td rowspan="1" colspan="1">JAPAN, Kanagawa, Yokohama</td><td rowspan="1" colspan="1">twig of unidentified tree</td><td rowspan="1" colspan="1">SH1155612.08FU</td><td rowspan="1" colspan="1">SH1522994.08FU</td><td rowspan="1" colspan="1">VSH97_1</td><td rowspan="1" colspan="1">VSH985_2</td></tr><tr><td rowspan="1" colspan="1">
                  <ext-link xmlns:xlink="http://www.w3.org/1999/xlink" ext-link-type="gen" xlink:href="MK584950" xlink:type="simple">MK584950</ext-link>
                </td><td rowspan="1" colspan="1"/><td rowspan="1" colspan="1">
                  <xref ref-type="bibr" rid="B18">Ekanayaka et al. (2019)</xref>
                </td><td rowspan="1" colspan="1">
                  <italic>
                    <tp:taxon-name><tp:taxon-name-part taxon-name-part-type="genus" reg="Erioscyphella">E.</tp:taxon-name-part><tp:taxon-name-part taxon-name-part-type="species" reg="abnormis">abnormis</tp:taxon-name-part></tp:taxon-name>
                  </italic>
                </td><td rowspan="1" colspan="1">
                  <italic>
                    <tp:taxon-name><tp:taxon-name-part taxon-name-part-type="genus" reg="Erioscyphella">E.</tp:taxon-name-part><tp:taxon-name-part taxon-name-part-type="species" reg="abnormis">abnormis</tp:taxon-name-part></tp:taxon-name>
                  </italic>
                </td><td rowspan="1" colspan="1">
                  <italic>
                    <tp:taxon-name><tp:taxon-name-part taxon-name-part-type="genus" reg="Erioscyphella">E.</tp:taxon-name-part><tp:taxon-name-part taxon-name-part-type="species" reg="abnormis">abnormis</tp:taxon-name-part></tp:taxon-name>
                  </italic>
                </td><td rowspan="1" colspan="1">CHINA, Yunnan</td><td rowspan="1" colspan="1">(unspecified)</td><td rowspan="1" colspan="1">SH1155612.08FU</td><td rowspan="1" colspan="1">†SH1522994.08FU</td><td rowspan="1" colspan="1">VSH97_1</td><td rowspan="1" colspan="1">VSH985_2</td></tr><tr><td rowspan="1" colspan="1">
                  <ext-link xmlns:xlink="http://www.w3.org/1999/xlink" ext-link-type="gen" xlink:href="AB267637" xlink:type="simple">AB267637</ext-link>
                </td><td rowspan="1" colspan="1"/><td rowspan="1" colspan="1">
                  <xref ref-type="bibr" rid="B52">Miyoshi et al. (2007)</xref>
                </td><td rowspan="1" colspan="1">
                  <italic>
                    <tp:taxon-name><tp:taxon-name-part taxon-name-part-type="genus" reg="Erioscyphella">E.</tp:taxon-name-part><tp:taxon-name-part taxon-name-part-type="species" reg="abnormis">abnormis</tp:taxon-name-part></tp:taxon-name>
                  </italic>
                </td><td rowspan="1" colspan="1">
                  <italic>
                    <tp:taxon-name><tp:taxon-name-part taxon-name-part-type="genus" reg="Lachnum">Lachnum</tp:taxon-name-part><tp:taxon-name-part taxon-name-part-type="species" reg="abnorme">abnorme</tp:taxon-name-part></tp:taxon-name>
                  </italic>
                </td><td rowspan="1" colspan="1">
                  <italic>
                    <tp:taxon-name><tp:taxon-name-part taxon-name-part-type="genus" reg="Lachnum">Lachnum</tp:taxon-name-part><tp:taxon-name-part taxon-name-part-type="species" reg="abnorme">abnorme</tp:taxon-name-part></tp:taxon-name>
                  </italic>
                </td><td rowspan="1" colspan="1">JAPAN, Nara</td><td rowspan="1" colspan="1">Twig</td><td rowspan="1" colspan="1">SH1155612.08FU</td><td rowspan="1" colspan="1">SH1523013.08FU</td><td rowspan="1" colspan="1">VSH97_2</td><td rowspan="1" colspan="1">VSH985_1</td></tr><tr><td rowspan="1" colspan="1">
                  <ext-link xmlns:xlink="http://www.w3.org/1999/xlink" ext-link-type="gen" xlink:href="AB267638" xlink:type="simple">AB267638</ext-link>
                </td><td rowspan="1" colspan="1"/><td rowspan="1" colspan="1">
                  <xref ref-type="bibr" rid="B52">Miyoshi et al. (2007)</xref>
                </td><td rowspan="1" colspan="1">
                  <italic>
                    <tp:taxon-name><tp:taxon-name-part taxon-name-part-type="genus" reg="Erioscyphella">E.</tp:taxon-name-part><tp:taxon-name-part taxon-name-part-type="species" reg="abnormis">abnormis</tp:taxon-name-part></tp:taxon-name>
                  </italic>
                </td><td rowspan="1" colspan="1">
                  <italic>
                    <tp:taxon-name><tp:taxon-name-part taxon-name-part-type="genus" reg="Lachnum">Lachnum</tp:taxon-name-part><tp:taxon-name-part taxon-name-part-type="species" reg="abnorme">abnorme</tp:taxon-name-part></tp:taxon-name>
                  </italic>
                </td><td rowspan="1" colspan="1">
                  <italic>
                    <tp:taxon-name><tp:taxon-name-part taxon-name-part-type="genus" reg="Lachnum">Lachnum</tp:taxon-name-part><tp:taxon-name-part taxon-name-part-type="species" reg="abnorme">abnorme</tp:taxon-name-part></tp:taxon-name>
                  </italic>
                </td><td rowspan="1" colspan="1">JAPAN, Shizuoka</td><td rowspan="1" colspan="1">Twig</td><td rowspan="1" colspan="1">SH1155612.08FU</td><td rowspan="1" colspan="1">SH1523013.08FU</td><td rowspan="1" colspan="1">VSH97_2</td><td rowspan="1" colspan="1">VSH985_1</td></tr><tr><td rowspan="1" colspan="1">
                  <ext-link xmlns:xlink="http://www.w3.org/1999/xlink" ext-link-type="gen" xlink:href="AB481249" xlink:type="simple">AB481249</ext-link>
                </td><td rowspan="1" colspan="1">16582</td><td rowspan="1" colspan="1">
                  <xref ref-type="bibr" rid="B36">Hosoya et al. (2010)</xref>
                </td><td rowspan="1" colspan="1">
                  <italic>
                    <tp:taxon-name><tp:taxon-name-part taxon-name-part-type="genus" reg="Erioscyphella">E.</tp:taxon-name-part><tp:taxon-name-part taxon-name-part-type="species" reg="abnormis">abnormis</tp:taxon-name-part></tp:taxon-name>
                  </italic>
                </td><td rowspan="1" colspan="1">
                  <italic>
                    <tp:taxon-name><tp:taxon-name-part taxon-name-part-type="genus" reg="Lachnum">Lachnum</tp:taxon-name-part><tp:taxon-name-part taxon-name-part-type="species" reg="abnorme">abnorme</tp:taxon-name-part></tp:taxon-name>
                  </italic>
                </td><td rowspan="1" colspan="1">
                  <italic>
                    <tp:taxon-name><tp:taxon-name-part taxon-name-part-type="genus" reg="Lachnum">Lachnum</tp:taxon-name-part><tp:taxon-name-part taxon-name-part-type="species" reg="abnorme">abnorme</tp:taxon-name-part></tp:taxon-name>
                  </italic>
                </td><td rowspan="1" colspan="1">JAPAN, Kanagawa, Yamakita</td><td rowspan="1" colspan="1">wood of unidentified tree</td><td rowspan="1" colspan="1">SH1155612.08FU</td><td rowspan="1" colspan="1">SH1523013.08FU</td><td rowspan="1" colspan="1">VSH97_1</td><td rowspan="1" colspan="1">VSH985_1</td></tr><tr><td rowspan="1" colspan="1">
                  <ext-link xmlns:xlink="http://www.w3.org/1999/xlink" ext-link-type="gen" xlink:href="AB705234" xlink:type="simple">AB705234</ext-link>
                </td><td rowspan="1" colspan="1">16609</td><td rowspan="1" colspan="1">
                  <xref ref-type="bibr" rid="B77">Zhao et al. (2012)</xref>
                </td><td rowspan="1" colspan="1">
                  <italic>
                    <tp:taxon-name><tp:taxon-name-part taxon-name-part-type="genus" reg="Erioscyphella">E.</tp:taxon-name-part><tp:taxon-name-part taxon-name-part-type="species" reg="abnormis">abnormis</tp:taxon-name-part></tp:taxon-name>
                  </italic>
                </td><td rowspan="1" colspan="1">
                  <italic>
                    <tp:taxon-name><tp:taxon-name-part taxon-name-part-type="genus" reg="Lachnum">Lachnum</tp:taxon-name-part><tp:taxon-name-part taxon-name-part-type="species" reg="abnorme">abnorme</tp:taxon-name-part></tp:taxon-name>
                  </italic>
                </td><td rowspan="1" colspan="1">
                  <italic>
                    <tp:taxon-name><tp:taxon-name-part taxon-name-part-type="genus" reg="Lachnum">Lachnum</tp:taxon-name-part><tp:taxon-name-part taxon-name-part-type="species" reg="abnorme">abnorme</tp:taxon-name-part></tp:taxon-name>
                  </italic>
                </td><td rowspan="1" colspan="1">JAPAN, Kanagawa, Yamakita</td><td rowspan="1" colspan="1">wood of <italic><tp:taxon-name><tp:taxon-name-part taxon-name-part-type="genus" reg="Cephalotaxus">Cephalotaxus</tp:taxon-name-part><tp:taxon-name-part taxon-name-part-type="species" reg="harringtonia">harringtonia</tp:taxon-name-part></tp:taxon-name></italic></td><td rowspan="1" colspan="1">SH1155612.08FU</td><td rowspan="1" colspan="1">SH1523013.08FU</td><td rowspan="1" colspan="1">VSH97_1</td><td rowspan="1" colspan="1">VSH985_1</td></tr><tr><td rowspan="1" colspan="1">
                  <ext-link xmlns:xlink="http://www.w3.org/1999/xlink" ext-link-type="gen" xlink:href="LC424837" xlink:type="simple">LC424837</ext-link>
                </td><td rowspan="1" colspan="1">80478</td><td rowspan="1" colspan="1">this study</td><td rowspan="1" colspan="1">
                  <italic>
                    <tp:taxon-name><tp:taxon-name-part taxon-name-part-type="genus" reg="Erioscyphella">E.</tp:taxon-name-part><tp:taxon-name-part taxon-name-part-type="species" reg="abnormis">abnormis</tp:taxon-name-part></tp:taxon-name>
                  </italic>
                </td><td rowspan="1" colspan="1">-</td><td rowspan="1" colspan="1">-</td><td rowspan="1" colspan="1">JAPAN, Shizuoka, Oyama</td><td rowspan="1" colspan="1">twig of unidentified tree</td><td rowspan="1" colspan="1">SH1155612.08FU</td><td rowspan="1" colspan="1">SH1523013.08FU</td><td rowspan="1" colspan="1">VSH97_2</td><td rowspan="1" colspan="1">VSH985_3</td></tr><tr><td rowspan="1" colspan="1">
                  <ext-link xmlns:xlink="http://www.w3.org/1999/xlink" ext-link-type="gen" xlink:href="MG712307" xlink:type="simple">MG712307</ext-link>
                </td><td rowspan="1" colspan="1"/><td rowspan="1" colspan="1">unpublished</td><td rowspan="1" colspan="1">
                  <italic>
                    <tp:taxon-name><tp:taxon-name-part taxon-name-part-type="genus" reg="Erioscyphella">E.</tp:taxon-name-part><tp:taxon-name-part taxon-name-part-type="species" reg="abnormis">abnormis</tp:taxon-name-part></tp:taxon-name>
                  </italic>
                </td><td rowspan="1" colspan="1">
                  <italic>
                    <tp:taxon-name><tp:taxon-name-part taxon-name-part-type="genus" reg="Lachnum">Lachnum</tp:taxon-name-part><tp:taxon-name-part taxon-name-part-type="species" reg="abnorme">abnorme</tp:taxon-name-part></tp:taxon-name>
                  </italic>
                </td><td rowspan="1" colspan="1">
                  <italic>
                    <tp:taxon-name><tp:taxon-name-part taxon-name-part-type="genus" reg="Lachnum">Lachnum</tp:taxon-name-part><tp:taxon-name-part taxon-name-part-type="species" reg="abnorme">abnorme</tp:taxon-name-part></tp:taxon-name>
                  </italic>
                </td><td rowspan="1" colspan="1">CHINA</td><td rowspan="1" colspan="1">(unspecified)</td><td rowspan="1" colspan="1">SH1155612.08FU</td><td rowspan="1" colspan="1">SH1523013.08FU</td><td rowspan="1" colspan="1">VSH97_2</td><td rowspan="1" colspan="1">VSH985_3</td></tr><tr><td rowspan="1" colspan="1">
                  <ext-link xmlns:xlink="http://www.w3.org/1999/xlink" ext-link-type="gen" xlink:href="MK282241" xlink:type="simple">MK282241</ext-link>
                </td><td rowspan="1" colspan="1"/><td rowspan="1" colspan="1">unpublished</td><td rowspan="1" colspan="1">
                  <italic>
                    <tp:taxon-name><tp:taxon-name-part taxon-name-part-type="genus" reg="Erioscyphella">E.</tp:taxon-name-part><tp:taxon-name-part taxon-name-part-type="species" reg="abnormis">abnormis</tp:taxon-name-part></tp:taxon-name>
                  </italic>
                </td><td rowspan="1" colspan="1">
                  <italic>
                    <tp:taxon-name><tp:taxon-name-part taxon-name-part-type="genus" reg="Lachnum">Lachnum</tp:taxon-name-part><tp:taxon-name-part taxon-name-part-type="species" reg="abnorme">abnorme</tp:taxon-name-part></tp:taxon-name>
                  </italic>
                </td><td rowspan="1" colspan="1">
                  <italic>
                    <tp:taxon-name><tp:taxon-name-part taxon-name-part-type="genus" reg="Lachnum">Lachnum</tp:taxon-name-part><tp:taxon-name-part taxon-name-part-type="species" reg="abnorme">abnorme</tp:taxon-name-part></tp:taxon-name>
                  </italic>
                </td><td rowspan="1" colspan="1">(unspecified)</td><td rowspan="1" colspan="1">(unspecified)</td><td rowspan="1" colspan="1">SH1155612.08FU</td><td rowspan="1" colspan="1">SH1523013.08FU</td><td rowspan="1" colspan="1">VSH97_2</td><td rowspan="1" colspan="1">VSH985_1</td></tr><tr><td rowspan="1" colspan="1">
                  <ext-link xmlns:xlink="http://www.w3.org/1999/xlink" ext-link-type="gen" xlink:href="MK584957" xlink:type="simple">MK584957</ext-link>
                </td><td rowspan="1" colspan="1"/><td rowspan="1" colspan="1">
                  <xref ref-type="bibr" rid="B18">Ekanayaka et al. (2019)</xref>
                </td><td rowspan="1" colspan="1">
                  <italic>
                    <tp:taxon-name><tp:taxon-name-part taxon-name-part-type="genus" reg="Erioscyphella">E.</tp:taxon-name-part><tp:taxon-name-part taxon-name-part-type="species" reg="abnormis">abnormis</tp:taxon-name-part></tp:taxon-name>
                  </italic>
                </td><td rowspan="1" colspan="1">
                  <italic>
                    <tp:taxon-name><tp:taxon-name-part taxon-name-part-type="genus" reg="Erioscyphella">E.</tp:taxon-name-part><tp:taxon-name-part taxon-name-part-type="species" reg="aseptata">aseptata</tp:taxon-name-part></tp:taxon-name>
                  </italic>
                </td><td rowspan="1" colspan="1">
                  <italic>
                    <tp:taxon-name><tp:taxon-name-part taxon-name-part-type="genus" reg="Erioscyphella">E.</tp:taxon-name-part><tp:taxon-name-part taxon-name-part-type="species" reg="aseptata">aseptata</tp:taxon-name-part></tp:taxon-name>
                  </italic>
                </td><td rowspan="1" colspan="1">THAILAND, Chiang Rai</td><td rowspan="1" colspan="1">(unspecified)</td><td rowspan="1" colspan="1">SH1155612.08FU</td><td rowspan="1" colspan="1">SH1523013.08FU</td><td rowspan="1" colspan="1">VSH97_2</td><td rowspan="1" colspan="1">VSH985_1</td></tr><tr><td rowspan="1" colspan="1">
                  <ext-link xmlns:xlink="http://www.w3.org/1999/xlink" ext-link-type="gen" xlink:href="MN082536" xlink:type="simple">MN082536</ext-link>
                </td><td rowspan="1" colspan="1"/><td rowspan="1" colspan="1">unpublished</td><td rowspan="1" colspan="1">
                  <italic>
                    <tp:taxon-name><tp:taxon-name-part taxon-name-part-type="genus" reg="Erioscyphella">E.</tp:taxon-name-part><tp:taxon-name-part taxon-name-part-type="species" reg="abnormis">abnormis</tp:taxon-name-part></tp:taxon-name>
                  </italic>
                </td><td rowspan="1" colspan="1">
                  <italic>
                    <tp:taxon-name><tp:taxon-name-part taxon-name-part-type="genus" reg="Lachnum">Lachnum</tp:taxon-name-part><tp:taxon-name-part taxon-name-part-type="species" reg="abnorme">abnorme</tp:taxon-name-part></tp:taxon-name>
                  </italic>
                </td><td rowspan="1" colspan="1">
                  <italic>
                    <tp:taxon-name><tp:taxon-name-part taxon-name-part-type="genus" reg="Lachnum">Lachnum</tp:taxon-name-part><tp:taxon-name-part taxon-name-part-type="species" reg="abnorme">abnorme</tp:taxon-name-part></tp:taxon-name>
                  </italic>
                </td><td rowspan="1" colspan="1">(unspecified)</td><td rowspan="1" colspan="1">(unspecified)</td><td rowspan="1" colspan="1">SH1155612.08FU</td><td rowspan="1" colspan="1">SH1523013.08FU</td><td rowspan="1" colspan="1">VSH97_1</td><td rowspan="1" colspan="1">VSH985_1</td></tr><tr><td rowspan="1" colspan="1">
                  <ext-link xmlns:xlink="http://www.w3.org/1999/xlink" ext-link-type="gen" xlink:href="MT995055" xlink:type="simple">MT995055</ext-link>
                </td><td rowspan="1" colspan="1"/><td rowspan="1" colspan="1">unpublished</td><td rowspan="1" colspan="1"><italic><tp:taxon-name><tp:taxon-name-part taxon-name-part-type="genus" reg="Erioscyphella">E.</tp:taxon-name-part><tp:taxon-name-part taxon-name-part-type="species" reg="abnormis">abnormis</tp:taxon-name-part></tp:taxon-name></italic> (misregistered?)</td><td rowspan="1" colspan="1">
                  <italic>
                    <tp:taxon-name><tp:taxon-name-part taxon-name-part-type="genus" reg="Chapsa">Chapsa</tp:taxon-name-part><tp:taxon-name-part taxon-name-part-type="species" reg="patens">patens</tp:taxon-name-part></tp:taxon-name>
                  </italic>
                </td><td rowspan="1" colspan="1">
                  <italic>
                    <tp:taxon-name><tp:taxon-name-part taxon-name-part-type="genus" reg="Chapsa">Chapsa</tp:taxon-name-part><tp:taxon-name-part taxon-name-part-type="species" reg="patens">patens</tp:taxon-name-part></tp:taxon-name>
                  </italic>
                </td><td rowspan="1" colspan="1">(unspecified)</td><td rowspan="1" colspan="1">(unspecified)</td><td rowspan="1" colspan="1">SH1155612.08FU</td><td rowspan="1" colspan="1">SH1523013.08FU</td><td rowspan="1" colspan="1">VSH97_1</td><td rowspan="1" colspan="1">VSH985_1</td></tr><tr><td rowspan="1" colspan="1">
                  <ext-link xmlns:xlink="http://www.w3.org/1999/xlink" ext-link-type="gen" xlink:href="MW007918" xlink:type="simple">MW007918</ext-link>
                </td><td rowspan="1" colspan="1"/><td rowspan="1" colspan="1">unpublished</td><td rowspan="1" colspan="1"><italic><tp:taxon-name><tp:taxon-name-part taxon-name-part-type="genus" reg="Erioscyphella">E.</tp:taxon-name-part><tp:taxon-name-part taxon-name-part-type="species" reg="abnormis">abnormis</tp:taxon-name-part></tp:taxon-name></italic> (misregistered?)</td><td rowspan="1" colspan="1">
                  <italic>
                    <tp:taxon-name><tp:taxon-name-part taxon-name-part-type="genus" reg="Chapsa">Chapsa</tp:taxon-name-part><tp:taxon-name-part taxon-name-part-type="species" reg="patens">patens</tp:taxon-name-part></tp:taxon-name>
                  </italic>
                </td><td rowspan="1" colspan="1">
                  <italic>
                    <tp:taxon-name><tp:taxon-name-part taxon-name-part-type="genus" reg="Chapsa">Chapsa</tp:taxon-name-part><tp:taxon-name-part taxon-name-part-type="species" reg="patens">patens</tp:taxon-name-part></tp:taxon-name>
                  </italic>
                </td><td rowspan="1" colspan="1">(unspecified)</td><td rowspan="1" colspan="1">(unspecified)</td><td rowspan="1" colspan="1">SH1155612.08FU</td><td rowspan="1" colspan="1">SH1523013.08FU</td><td rowspan="1" colspan="1">VSH97_2</td><td rowspan="1" colspan="1">VSH985_3</td></tr><tr><td rowspan="1" colspan="1"><ext-link xmlns:xlink="http://www.w3.org/1999/xlink" ext-link-type="gen" xlink:href="UDB0779051" xlink:type="simple">UDB0779051</ext-link>/<ext-link xmlns:xlink="http://www.w3.org/1999/xlink" ext-link-type="gen" xlink:href="LC669439" xlink:type="simple">LC669439</ext-link></td><td rowspan="1" colspan="1">16556</td><td rowspan="1" colspan="1">this study</td><td rowspan="1" colspan="1">
                  <italic>
                    <tp:taxon-name><tp:taxon-name-part taxon-name-part-type="genus" reg="Erioscyphella">E.</tp:taxon-name-part><tp:taxon-name-part taxon-name-part-type="species" reg="abnormis">abnormis</tp:taxon-name-part></tp:taxon-name>
                  </italic>
                </td><td rowspan="1" colspan="1">-</td><td rowspan="1" colspan="1">-</td><td rowspan="1" colspan="1">JAPAN, Oita, Kokonoe</td><td rowspan="1" colspan="1">wood of unidentified tree</td><td rowspan="1" colspan="1">SH1155612.08FU</td><td rowspan="1" colspan="1">SH1523013.08FU</td><td rowspan="1" colspan="1">VSH97_2</td><td rowspan="1" colspan="1">VSH985_1</td></tr><tr><td rowspan="1" colspan="1"><ext-link xmlns:xlink="http://www.w3.org/1999/xlink" ext-link-type="gen" xlink:href="UDB0779053" xlink:type="simple">UDB0779053</ext-link>/<ext-link xmlns:xlink="http://www.w3.org/1999/xlink" ext-link-type="gen" xlink:href="LC669441" xlink:type="simple">LC669441</ext-link></td><td rowspan="1" colspan="1">16606</td><td rowspan="1" colspan="1">this study</td><td rowspan="1" colspan="1">
                  <italic>
                    <tp:taxon-name><tp:taxon-name-part taxon-name-part-type="genus" reg="Erioscyphella">E.</tp:taxon-name-part><tp:taxon-name-part taxon-name-part-type="species" reg="abnormis">abnormis</tp:taxon-name-part></tp:taxon-name>
                  </italic>
                </td><td rowspan="1" colspan="1">-</td><td rowspan="1" colspan="1">-</td><td rowspan="1" colspan="1">JAPAN, Kanagawa, Yamakita</td><td rowspan="1" colspan="1">wood of unidentified tree</td><td rowspan="1" colspan="1">SH1155612.08FU</td><td rowspan="1" colspan="1">SH1523013.08FU</td><td rowspan="1" colspan="1">VSH97_2</td><td rowspan="1" colspan="1">VSH985_3</td></tr><tr><td rowspan="1" colspan="1"><ext-link xmlns:xlink="http://www.w3.org/1999/xlink" ext-link-type="gen" xlink:href="UDB0779054" xlink:type="simple">UDB0779054</ext-link>/<ext-link xmlns:xlink="http://www.w3.org/1999/xlink" ext-link-type="gen" xlink:href="LC669442" xlink:type="simple">LC669442</ext-link></td><td rowspan="1" colspan="1">16639</td><td rowspan="1" colspan="1">this study</td><td rowspan="1" colspan="1">
                  <italic>
                    <tp:taxon-name><tp:taxon-name-part taxon-name-part-type="genus" reg="Erioscyphella">E.</tp:taxon-name-part><tp:taxon-name-part taxon-name-part-type="species" reg="abnormis">abnormis</tp:taxon-name-part></tp:taxon-name>
                  </italic>
                </td><td rowspan="1" colspan="1">-</td><td rowspan="1" colspan="1">-</td><td rowspan="1" colspan="1">JAPAN, Ibaraki, Tsukuba Botanical Garden</td><td rowspan="1" colspan="1">twig of unidentified tree</td><td rowspan="1" colspan="1">SH1155612.08FU</td><td rowspan="1" colspan="1">SH1523013.08FU</td><td rowspan="1" colspan="1">VSH97_2</td><td rowspan="1" colspan="1">VSH985_3</td></tr><tr><td rowspan="1" colspan="1"><ext-link xmlns:xlink="http://www.w3.org/1999/xlink" ext-link-type="gen" xlink:href="UDB0779057" xlink:type="simple">UDB0779057</ext-link>/<ext-link xmlns:xlink="http://www.w3.org/1999/xlink" ext-link-type="gen" xlink:href="LC669445" xlink:type="simple">LC669445</ext-link></td><td rowspan="1" colspan="1">25579</td><td rowspan="1" colspan="1">this study</td><td rowspan="1" colspan="1">
                  <italic>
                    <tp:taxon-name><tp:taxon-name-part taxon-name-part-type="genus" reg="Erioscyphella">E.</tp:taxon-name-part><tp:taxon-name-part taxon-name-part-type="species" reg="abnormis">abnormis</tp:taxon-name-part></tp:taxon-name>
                  </italic>
                </td><td rowspan="1" colspan="1">-</td><td rowspan="1" colspan="1">-</td><td rowspan="1" colspan="1">JAPAN, Tokyo, Hongo</td><td rowspan="1" colspan="1">twig of unidentified tree</td><td rowspan="1" colspan="1">SH1155612.08FU</td><td rowspan="1" colspan="1">SH1523013.08FU</td><td rowspan="1" colspan="1">VSH97_2</td><td rowspan="1" colspan="1">VSH985_3</td></tr><tr><td rowspan="1" colspan="1"><ext-link xmlns:xlink="http://www.w3.org/1999/xlink" ext-link-type="gen" xlink:href="UDB0779062" xlink:type="simple">UDB0779062</ext-link>/<ext-link xmlns:xlink="http://www.w3.org/1999/xlink" ext-link-type="gen" xlink:href="LC669450" xlink:type="simple">LC669450</ext-link></td><td rowspan="1" colspan="1">32163</td><td rowspan="1" colspan="1">this study</td><td rowspan="1" colspan="1">
                  <italic>
                    <tp:taxon-name><tp:taxon-name-part taxon-name-part-type="genus" reg="Erioscyphella">E.</tp:taxon-name-part><tp:taxon-name-part taxon-name-part-type="species" reg="abnormis">abnormis</tp:taxon-name-part></tp:taxon-name>
                  </italic>
                </td><td rowspan="1" colspan="1">-</td><td rowspan="1" colspan="1">-</td><td rowspan="1" colspan="1">JAPAN, Kanagawa, Odawara</td><td rowspan="1" colspan="1">twig of unidentified tree</td><td rowspan="1" colspan="1">SH1155612.08FU</td><td rowspan="1" colspan="1">SH1523013.08FU</td><td rowspan="1" colspan="1">VSH97_2</td><td rowspan="1" colspan="1">VSH985_3</td></tr><tr><td rowspan="1" colspan="1"><ext-link xmlns:xlink="http://www.w3.org/1999/xlink" ext-link-type="gen" xlink:href="UDB0779069" xlink:type="simple">UDB0779069</ext-link>/<ext-link xmlns:xlink="http://www.w3.org/1999/xlink" ext-link-type="gen" xlink:href="LC669457" xlink:type="simple">LC669457</ext-link></td><td rowspan="1" colspan="1">38452</td><td rowspan="1" colspan="1">this study</td><td rowspan="1" colspan="1">
                  <italic>
                    <tp:taxon-name><tp:taxon-name-part taxon-name-part-type="genus" reg="Erioscyphella">E.</tp:taxon-name-part><tp:taxon-name-part taxon-name-part-type="species" reg="abnormis">abnormis</tp:taxon-name-part></tp:taxon-name>
                  </italic>
                </td><td rowspan="1" colspan="1">-</td><td rowspan="1" colspan="1">-</td><td rowspan="1" colspan="1">JAPAN, Gunma, Naganohara</td><td rowspan="1" colspan="1">twig of unidentified tree</td><td rowspan="1" colspan="1">SH1155612.08FU</td><td rowspan="1" colspan="1">SH1523013.08FU</td><td rowspan="1" colspan="1">VSH97_1</td><td rowspan="1" colspan="1">VSH985_1</td></tr><tr><td rowspan="1" colspan="1"><ext-link xmlns:xlink="http://www.w3.org/1999/xlink" ext-link-type="gen" xlink:href="UDB0779072" xlink:type="simple">UDB0779072</ext-link>/<ext-link xmlns:xlink="http://www.w3.org/1999/xlink" ext-link-type="gen" xlink:href="LC669460" xlink:type="simple">LC669460</ext-link></td><td rowspan="1" colspan="1">61931</td><td rowspan="1" colspan="1">this study</td><td rowspan="1" colspan="1">
                  <italic>
                    <tp:taxon-name><tp:taxon-name-part taxon-name-part-type="genus" reg="Erioscyphella">E.</tp:taxon-name-part><tp:taxon-name-part taxon-name-part-type="species" reg="abnormis">abnormis</tp:taxon-name-part></tp:taxon-name>
                  </italic>
                </td><td rowspan="1" colspan="1">-</td><td rowspan="1" colspan="1">-</td><td rowspan="1" colspan="1">JAPAN, Kanagawa, Zushi</td><td rowspan="1" colspan="1">twig of unidentified tree</td><td rowspan="1" colspan="1">SH1155612.08FU</td><td rowspan="1" colspan="1">SH1523013.08FU</td><td rowspan="1" colspan="1">VSH97_2</td><td rowspan="1" colspan="1">VSH985_3</td></tr><tr><td rowspan="1" colspan="1"><ext-link xmlns:xlink="http://www.w3.org/1999/xlink" ext-link-type="gen" xlink:href="UDB0779086" xlink:type="simple">UDB0779086</ext-link>/<ext-link xmlns:xlink="http://www.w3.org/1999/xlink" ext-link-type="gen" xlink:href="LC669474" xlink:type="simple">LC669474</ext-link></td><td rowspan="1" colspan="1">46841</td><td rowspan="1" colspan="1">this study</td><td rowspan="1" colspan="1">
                  <italic>
                    <tp:taxon-name><tp:taxon-name-part taxon-name-part-type="genus" reg="Erioscyphella">E.</tp:taxon-name-part><tp:taxon-name-part taxon-name-part-type="species" reg="abnormis">abnormis</tp:taxon-name-part></tp:taxon-name>
                  </italic>
                </td><td rowspan="1" colspan="1">-</td><td rowspan="1" colspan="1">-</td><td rowspan="1" colspan="1">JAPAN, Gifu, Gujo</td><td rowspan="1" colspan="1">twig of unidentified tree</td><td rowspan="1" colspan="1">SH1155612.08FU</td><td rowspan="1" colspan="1">SH1523013.08FU</td><td rowspan="1" colspan="1">VSH97_1</td><td rowspan="1" colspan="1">VSH985_1</td></tr><tr><td rowspan="1" colspan="1">
                  <ext-link xmlns:xlink="http://www.w3.org/1999/xlink" ext-link-type="gen" xlink:href="AB481250" xlink:type="simple">AB481250</ext-link>
                </td><td rowspan="1" colspan="1">16617</td><td rowspan="1" colspan="1">
                  <xref ref-type="bibr" rid="B36">Hosoya et al. (2010)</xref>
                </td><td rowspan="1" colspan="1">
                  <italic>
                    <tp:taxon-name><tp:taxon-name-part taxon-name-part-type="genus" reg="Erioscyphella">E.</tp:taxon-name-part><tp:taxon-name-part taxon-name-part-type="species" reg="abnormis">abnormis</tp:taxon-name-part></tp:taxon-name>
                  </italic>
                </td><td rowspan="1" colspan="1">
                  <italic>
                    <tp:taxon-name><tp:taxon-name-part taxon-name-part-type="genus" reg="Lachnum">Lachnum</tp:taxon-name-part><tp:taxon-name-part taxon-name-part-type="species" reg="abnorme">abnorme</tp:taxon-name-part></tp:taxon-name>
                  </italic>
                </td><td rowspan="1" colspan="1">
                  <italic>
                    <tp:taxon-name><tp:taxon-name-part taxon-name-part-type="genus" reg="Lachnum">Lachnum</tp:taxon-name-part><tp:taxon-name-part taxon-name-part-type="species" reg="abnorme">abnorme</tp:taxon-name-part></tp:taxon-name>
                  </italic>
                </td><td rowspan="1" colspan="1">JAPAN, Kanagawa, Yamakita</td><td rowspan="1" colspan="1">twig of unidentified tree</td><td rowspan="1" colspan="1">‡SH1155612.08FU</td><td rowspan="1" colspan="1">‡SH1523013.08FU</td><td rowspan="1" colspan="1">VSH97_1</td><td rowspan="1" colspan="1">VSH985_1</td></tr><tr><td rowspan="1" colspan="1"><ext-link xmlns:xlink="http://www.w3.org/1999/xlink" ext-link-type="gen" xlink:href="UDB0779055" xlink:type="simple">UDB0779055</ext-link>/<ext-link xmlns:xlink="http://www.w3.org/1999/xlink" ext-link-type="gen" xlink:href="LC669443" xlink:type="simple">LC669443</ext-link></td><td rowspan="1" colspan="1">16837</td><td rowspan="1" colspan="1">this study</td><td rowspan="1" colspan="1"><italic><tp:taxon-name><tp:taxon-name-part taxon-name-part-type="genus" reg="Erioscyphella">E.</tp:taxon-name-part><tp:taxon-name-part taxon-name-part-type="species" reg="sinensis">sinensis</tp:taxon-name-part></tp:taxon-name></italic> (←<tp:taxon-name><tp:taxon-name-part taxon-name-part-type="genus" reg="Lachnum">Lachnum</tp:taxon-name-part><tp:taxon-name-part taxon-name-part-type="species" reg="mapirianum">mapirianum</tp:taxon-name-part><tp:taxon-name-part taxon-name-part-type="infraspecific-rank">var.</tp:taxon-name-part><tp:taxon-name-part taxon-name-part-type="variety" reg="sinense">sinense</tp:taxon-name-part></tp:taxon-name>)</td><td rowspan="1" colspan="1">-</td><td rowspan="1" colspan="1">-</td><td rowspan="1" colspan="1">JAPAN, Ibaraki, Tsukuba Botanical Garden</td><td rowspan="1" colspan="1">leaf of unidentified broad-leaved tree</td><td rowspan="1" colspan="1">SH1155682.08FU</td><td rowspan="1" colspan="1">SH1523107.08FU</td><td rowspan="1" colspan="1">VSH97_4</td><td rowspan="1" colspan="1">VSH985_5</td></tr><tr><td rowspan="1" colspan="1">
                  <ext-link xmlns:xlink="http://www.w3.org/1999/xlink" ext-link-type="gen" xlink:href="AB481280" xlink:type="simple">AB481280</ext-link>
                </td><td rowspan="1" colspan="1">16838</td><td rowspan="1" colspan="1">
                  <xref ref-type="bibr" rid="B36">Hosoya et al. (2010)</xref>
                </td><td rowspan="1" colspan="1"><italic><tp:taxon-name><tp:taxon-name-part taxon-name-part-type="genus" reg="Erioscyphella">E.</tp:taxon-name-part><tp:taxon-name-part taxon-name-part-type="species" reg="sinensis">sinensis</tp:taxon-name-part></tp:taxon-name></italic> (←<tp:taxon-name><tp:taxon-name-part taxon-name-part-type="genus" reg="Lachnum">Lachnum</tp:taxon-name-part><tp:taxon-name-part taxon-name-part-type="species" reg="mapirianum">mapirianum</tp:taxon-name-part><tp:taxon-name-part taxon-name-part-type="infraspecific-rank">var.</tp:taxon-name-part><tp:taxon-name-part taxon-name-part-type="variety" reg="sinense">sinense</tp:taxon-name-part></tp:taxon-name>)</td><td rowspan="1" colspan="1"><italic><tp:taxon-name><tp:taxon-name-part taxon-name-part-type="genus" reg="Lachnum">Lachnum</tp:taxon-name-part></tp:taxon-name></italic> sp.</td><td rowspan="1" colspan="1"><italic><tp:taxon-name><tp:taxon-name-part taxon-name-part-type="genus" reg="Lachnum">Lachnum</tp:taxon-name-part></tp:taxon-name></italic> (<italic><tp:taxon-name><tp:taxon-name-part taxon-name-part-type="genus" reg="Lachnum">Lachnum</tp:taxon-name-part></tp:taxon-name></italic> sp. FC-2355)</td><td rowspan="1" colspan="1">JAPAN, Ibaraki, Tsukuba Botanical Garden</td><td rowspan="1" colspan="1">leaf of unidentified broad-leaved tree</td><td rowspan="1" colspan="1">SH1155682.08FU</td><td rowspan="1" colspan="1">SH1523107.08FU</td><td rowspan="1" colspan="1">VSH97_4</td><td rowspan="1" colspan="1">VSH985_5</td></tr><tr><td rowspan="1" colspan="1">
                  <ext-link xmlns:xlink="http://www.w3.org/1999/xlink" ext-link-type="gen" xlink:href="AB481281" xlink:type="simple">AB481281</ext-link>
                </td><td rowspan="1" colspan="1">16841</td><td rowspan="1" colspan="1">
                  <xref ref-type="bibr" rid="B36">Hosoya et al. (2010)</xref>
                </td><td rowspan="1" colspan="1"><italic><tp:taxon-name><tp:taxon-name-part taxon-name-part-type="genus" reg="Erioscyphella">E.</tp:taxon-name-part><tp:taxon-name-part taxon-name-part-type="species" reg="sinensis">sinensis</tp:taxon-name-part></tp:taxon-name></italic> (←<tp:taxon-name><tp:taxon-name-part taxon-name-part-type="genus" reg="Lachnum">Lachnum</tp:taxon-name-part><tp:taxon-name-part taxon-name-part-type="species" reg="mapirianum">mapirianum</tp:taxon-name-part><tp:taxon-name-part taxon-name-part-type="infraspecific-rank">var.</tp:taxon-name-part><tp:taxon-name-part taxon-name-part-type="variety" reg="sinense">sinense</tp:taxon-name-part></tp:taxon-name>)</td><td rowspan="1" colspan="1"><italic><tp:taxon-name><tp:taxon-name-part taxon-name-part-type="genus" reg="Lachnum">Lachnum</tp:taxon-name-part></tp:taxon-name></italic> sp.</td><td rowspan="1" colspan="1"><italic><tp:taxon-name><tp:taxon-name-part taxon-name-part-type="genus" reg="Lachnum">Lachnum</tp:taxon-name-part></tp:taxon-name></italic> (<italic><tp:taxon-name><tp:taxon-name-part taxon-name-part-type="genus" reg="Lachnum">Lachnum</tp:taxon-name-part></tp:taxon-name></italic> sp. FC-2358)</td><td rowspan="1" colspan="1">JAPAN, Ibaraki, Mt. Tsukuba</td><td rowspan="1" colspan="1">leaf of unidentified broad-leaved tree</td><td rowspan="1" colspan="1">SH1155682.08FU</td><td rowspan="1" colspan="1">SH1523107.08FU</td><td rowspan="1" colspan="1">VSH97_4</td><td rowspan="1" colspan="1">VSH985_5</td></tr><tr><td rowspan="1" colspan="1"><ext-link xmlns:xlink="http://www.w3.org/1999/xlink" ext-link-type="gen" xlink:href="UDB0779061" xlink:type="simple">UDB0779061</ext-link>/<ext-link xmlns:xlink="http://www.w3.org/1999/xlink" ext-link-type="gen" xlink:href="LC669449" xlink:type="simple">LC669449</ext-link></td><td rowspan="1" colspan="1">32161</td><td rowspan="1" colspan="1">this study</td><td rowspan="1" colspan="1"><italic><tp:taxon-name><tp:taxon-name-part taxon-name-part-type="genus" reg="Erioscyphella">E.</tp:taxon-name-part><tp:taxon-name-part taxon-name-part-type="species" reg="sinensis">sinensis</tp:taxon-name-part></tp:taxon-name></italic> (←<tp:taxon-name><tp:taxon-name-part taxon-name-part-type="genus" reg="Lachnum">Lachnum</tp:taxon-name-part><tp:taxon-name-part taxon-name-part-type="species" reg="mapirianum">mapirianum</tp:taxon-name-part><tp:taxon-name-part taxon-name-part-type="infraspecific-rank">var.</tp:taxon-name-part><tp:taxon-name-part taxon-name-part-type="variety" reg="sinense">sinense</tp:taxon-name-part></tp:taxon-name>)</td><td rowspan="1" colspan="1">-</td><td rowspan="1" colspan="1">-</td><td rowspan="1" colspan="1">JAPAN, Kanagawa, Odawara</td><td rowspan="1" colspan="1">leaf of <italic><tp:taxon-name><tp:taxon-name-part taxon-name-part-type="genus" reg="Quercus">Quercus</tp:taxon-name-part><tp:taxon-name-part taxon-name-part-type="species" reg="myrsinifolia">myrsinifolia</tp:taxon-name-part></tp:taxon-name></italic></td><td rowspan="1" colspan="1">SH1155682.08FU</td><td rowspan="1" colspan="1">SH1523107.08FU</td><td rowspan="1" colspan="1">VSH97_4</td><td rowspan="1" colspan="1">VSH985_5</td></tr><tr><td rowspan="1" colspan="1"><ext-link xmlns:xlink="http://www.w3.org/1999/xlink" ext-link-type="gen" xlink:href="UDB0779083" xlink:type="simple">UDB0779083</ext-link>/<ext-link xmlns:xlink="http://www.w3.org/1999/xlink" ext-link-type="gen" xlink:href="LC669471" xlink:type="simple">LC669471</ext-link></td><td rowspan="1" colspan="1">80354</td><td rowspan="1" colspan="1">this study</td><td rowspan="1" colspan="1"><italic><tp:taxon-name><tp:taxon-name-part taxon-name-part-type="genus" reg="Erioscyphella">E.</tp:taxon-name-part><tp:taxon-name-part taxon-name-part-type="species" reg="sinensis">sinensis</tp:taxon-name-part></tp:taxon-name></italic> (←<tp:taxon-name><tp:taxon-name-part taxon-name-part-type="genus" reg="Lachnum">Lachnum</tp:taxon-name-part><tp:taxon-name-part taxon-name-part-type="species" reg="mapirianum">mapirianum</tp:taxon-name-part><tp:taxon-name-part taxon-name-part-type="infraspecific-rank">var.</tp:taxon-name-part><tp:taxon-name-part taxon-name-part-type="variety" reg="sinense">sinense</tp:taxon-name-part></tp:taxon-name>)</td><td rowspan="1" colspan="1">-</td><td rowspan="1" colspan="1">-</td><td rowspan="1" colspan="1">JAPAN, Kanagawa, Manazuru</td><td rowspan="1" colspan="1">leaf of <italic><tp:taxon-name><tp:taxon-name-part taxon-name-part-type="genus" reg="Castanopsis">Castanopsis</tp:taxon-name-part><tp:taxon-name-part taxon-name-part-type="species" reg="sieboldii">sieboldii</tp:taxon-name-part></tp:taxon-name></italic></td><td rowspan="1" colspan="1">†SH1155682.08FU</td><td rowspan="1" colspan="1">†SH1523107.08FU</td><td rowspan="1" colspan="1">VSH97_4</td><td rowspan="1" colspan="1">VSH985_5</td></tr><tr><td rowspan="1" colspan="1">
                  <ext-link xmlns:xlink="http://www.w3.org/1999/xlink" ext-link-type="gen" xlink:href="UDB023346" xlink:type="simple">UDB023346</ext-link>
                </td><td rowspan="1" colspan="1"/><td rowspan="1" colspan="1">unpublished</td><td rowspan="1" colspan="1">
                  <italic>
                    <tp:taxon-name><tp:taxon-name-part taxon-name-part-type="genus" reg="Erioscyphella">E.</tp:taxon-name-part><tp:taxon-name-part taxon-name-part-type="species" reg="curvispora">curvispora</tp:taxon-name-part></tp:taxon-name>
                  </italic>
                </td><td rowspan="1" colspan="1">
                  <italic>
                    <tp:taxon-name><tp:taxon-name-part taxon-name-part-type="genus" reg="Erioscyphella">E.</tp:taxon-name-part><tp:taxon-name-part taxon-name-part-type="species" reg="curvispora">curvispora</tp:taxon-name-part></tp:taxon-name>
                  </italic>
                </td><td rowspan="1" colspan="1">-</td><td rowspan="1" colspan="1">MONTENEGRO, Žijevo Mountains</td><td rowspan="1" colspan="1">needle of <italic><tp:taxon-name><tp:taxon-name-part taxon-name-part-type="genus" reg="Pinus">Pinus</tp:taxon-name-part><tp:taxon-name-part taxon-name-part-type="species" reg="heldreichii">heldreichii</tp:taxon-name-part></tp:taxon-name></italic></td><td rowspan="1" colspan="1">SH1155703.08FU</td><td rowspan="1" colspan="1">SH1523136.08FU</td><td rowspan="1" colspan="1">VSH97_12</td><td rowspan="1" colspan="1">VSH985_14</td></tr><tr><td rowspan="1" colspan="1">
                  <ext-link xmlns:xlink="http://www.w3.org/1999/xlink" ext-link-type="gen" xlink:href="MH190414" xlink:type="simple">MH190414</ext-link>
                </td><td rowspan="1" colspan="1"/><td rowspan="1" colspan="1">
                  <xref ref-type="bibr" rid="B56">Perić and Baral (2014)</xref>
                </td><td rowspan="1" colspan="1">
                  <italic>
                    <tp:taxon-name><tp:taxon-name-part taxon-name-part-type="genus" reg="Erioscyphella">E.</tp:taxon-name-part><tp:taxon-name-part taxon-name-part-type="species" reg="curvispora">curvispora</tp:taxon-name-part></tp:taxon-name>
                  </italic>
                </td><td rowspan="1" colspan="1">
                  <italic>
                    <tp:taxon-name><tp:taxon-name-part taxon-name-part-type="genus" reg="Erioscyphella">E.</tp:taxon-name-part><tp:taxon-name-part taxon-name-part-type="species" reg="curvispora">curvispora</tp:taxon-name-part></tp:taxon-name>
                  </italic>
                </td><td rowspan="1" colspan="1">
                  <italic>
                    <tp:taxon-name><tp:taxon-name-part taxon-name-part-type="genus" reg="Erioscyphella">E.</tp:taxon-name-part><tp:taxon-name-part taxon-name-part-type="species" reg="curvispora">curvispora</tp:taxon-name-part></tp:taxon-name>
                  </italic>
                </td><td rowspan="1" colspan="1">MONTENEGRO, Žijevo Mountains</td><td rowspan="1" colspan="1">needle of <italic><tp:taxon-name><tp:taxon-name-part taxon-name-part-type="genus" reg="Pinus">Pinus</tp:taxon-name-part><tp:taxon-name-part taxon-name-part-type="species" reg="heldreichii">heldreichii</tp:taxon-name-part></tp:taxon-name></italic></td><td rowspan="1" colspan="1">†SH1155703.08FU</td><td rowspan="1" colspan="1">†SH1523136.08FU</td><td rowspan="1" colspan="1">VSH97_12</td><td rowspan="1" colspan="1">VSH985_14</td></tr><tr><td rowspan="1" colspan="1">
                  <ext-link xmlns:xlink="http://www.w3.org/1999/xlink" ext-link-type="gen" xlink:href="JF937580" xlink:type="simple">JF937580</ext-link>
                </td><td rowspan="1" colspan="1"/><td rowspan="1" colspan="1">
                  <xref ref-type="bibr" rid="B76">Zhao and Zhuang (2011)</xref>
                </td><td rowspan="1" colspan="1">
                  <italic>
                    <tp:taxon-name><tp:taxon-name-part taxon-name-part-type="genus" reg="Erioscyphella">E.</tp:taxon-name-part><tp:taxon-name-part taxon-name-part-type="species" reg="brasiliensis">brasiliensis</tp:taxon-name-part></tp:taxon-name>
                  </italic>
                </td><td rowspan="1" colspan="1">
                  <italic>
                    <tp:taxon-name><tp:taxon-name-part taxon-name-part-type="genus" reg="Lachnum">Lachnum</tp:taxon-name-part><tp:taxon-name-part taxon-name-part-type="species" reg="brasiliense">brasiliense</tp:taxon-name-part></tp:taxon-name>
                  </italic>
                </td><td rowspan="1" colspan="1">
                  <italic>
                    <tp:taxon-name><tp:taxon-name-part taxon-name-part-type="genus" reg="Lachnum">Lachnum</tp:taxon-name-part><tp:taxon-name-part taxon-name-part-type="species" reg="brasiliense">brasiliense</tp:taxon-name-part></tp:taxon-name>
                  </italic>
                </td><td rowspan="1" colspan="1">CHINA</td><td rowspan="1" colspan="1">(unspecified)</td><td rowspan="1" colspan="1">SH1155705.08FU</td><td rowspan="1" colspan="1">SH1523142.08FU</td><td rowspan="1" colspan="1">VSH97_6</td><td rowspan="1" colspan="1">VSH985_7</td></tr><tr><td rowspan="1" colspan="1">
                  <ext-link xmlns:xlink="http://www.w3.org/1999/xlink" ext-link-type="gen" xlink:href="MK584953" xlink:type="simple">MK584953</ext-link>
                </td><td rowspan="1" colspan="1"/><td rowspan="1" colspan="1">
                  <xref ref-type="bibr" rid="B18">Ekanayaka et al. (2019)</xref>
                </td><td rowspan="1" colspan="1">
                  <italic>
                    <tp:taxon-name><tp:taxon-name-part taxon-name-part-type="genus" reg="Erioscyphella">E.</tp:taxon-name-part><tp:taxon-name-part taxon-name-part-type="species" reg="brasiliensis">brasiliensis</tp:taxon-name-part></tp:taxon-name>
                  </italic>
                </td><td rowspan="1" colspan="1">
                  <italic>
                    <tp:taxon-name><tp:taxon-name-part taxon-name-part-type="genus" reg="Erioscyphella">E.</tp:taxon-name-part><tp:taxon-name-part taxon-name-part-type="species" reg="brasiliensis">brasiliensis</tp:taxon-name-part></tp:taxon-name>
                  </italic>
                </td><td rowspan="1" colspan="1">
                  <italic>
                    <tp:taxon-name><tp:taxon-name-part taxon-name-part-type="genus" reg="Erioscyphella">E.</tp:taxon-name-part><tp:taxon-name-part taxon-name-part-type="species" reg="brasiliensis">brasiliensis</tp:taxon-name-part></tp:taxon-name>
                  </italic>
                </td><td rowspan="1" colspan="1">(unspecified)</td><td rowspan="1" colspan="1">(unspecified)</td><td rowspan="1" colspan="1">SH1155705.08FU</td><td rowspan="1" colspan="1">SH1523142.08FU</td><td rowspan="1" colspan="1">VSH97_6</td><td rowspan="1" colspan="1">VSH985_7</td></tr><tr><td rowspan="1" colspan="1">
                  <ext-link xmlns:xlink="http://www.w3.org/1999/xlink" ext-link-type="gen" xlink:href="MK584967" xlink:type="simple">MK584967</ext-link>
                </td><td rowspan="1" colspan="1"/><td rowspan="1" colspan="1">
                  <xref ref-type="bibr" rid="B18">Ekanayaka et al. (2019)</xref>
                </td><td rowspan="1" colspan="1">
                  <italic>
                    <tp:taxon-name><tp:taxon-name-part taxon-name-part-type="genus" reg="Erioscyphella">E.</tp:taxon-name-part><tp:taxon-name-part taxon-name-part-type="species" reg="brasiliensis">brasiliensis</tp:taxon-name-part></tp:taxon-name>
                  </italic>
                </td><td rowspan="1" colspan="1">
                  <italic>
                    <tp:taxon-name><tp:taxon-name-part taxon-name-part-type="genus" reg="Erioscyphella">E.</tp:taxon-name-part><tp:taxon-name-part taxon-name-part-type="species" reg="brasiliensis">brasiliensis</tp:taxon-name-part></tp:taxon-name>
                  </italic>
                </td><td rowspan="1" colspan="1">
                  <italic>
                    <tp:taxon-name><tp:taxon-name-part taxon-name-part-type="genus" reg="Erioscyphella">E.</tp:taxon-name-part><tp:taxon-name-part taxon-name-part-type="species" reg="brasiliensis">brasiliensis</tp:taxon-name-part></tp:taxon-name>
                  </italic>
                </td><td rowspan="1" colspan="1">THAILAND, Chiang Rai</td><td rowspan="1" colspan="1">(unspecified)</td><td rowspan="1" colspan="1">SH1155705.08FU</td><td rowspan="1" colspan="1">SH1523142.08FU</td><td rowspan="1" colspan="1">VSH97_6</td><td rowspan="1" colspan="1">VSH985_7</td></tr><tr><td rowspan="1" colspan="1"><ext-link xmlns:xlink="http://www.w3.org/1999/xlink" ext-link-type="gen" xlink:href="UDB0779068" xlink:type="simple">UDB0779068</ext-link>/<ext-link xmlns:xlink="http://www.w3.org/1999/xlink" ext-link-type="gen" xlink:href="LC669456" xlink:type="simple">LC669456</ext-link></td><td rowspan="1" colspan="1">46419</td><td rowspan="1" colspan="1">this study</td><td rowspan="1" colspan="1">
                  <italic>
                    <tp:taxon-name><tp:taxon-name-part taxon-name-part-type="genus" reg="Erioscyphella">E.</tp:taxon-name-part><tp:taxon-name-part taxon-name-part-type="species" reg="brasiliensis">brasiliensis</tp:taxon-name-part></tp:taxon-name>
                  </italic>
                </td><td rowspan="1" colspan="1">-</td><td rowspan="1" colspan="1">-</td><td rowspan="1" colspan="1">TAIWAN, Taipei</td><td rowspan="1" colspan="1">wood of unidentified tree</td><td rowspan="1" colspan="1">SH1155705.08FU</td><td rowspan="1" colspan="1">SH1523142.08FU</td><td rowspan="1" colspan="1">VSH97_6</td><td rowspan="1" colspan="1">VSH985_7</td></tr><tr><td rowspan="1" colspan="1">
                  <ext-link xmlns:xlink="http://www.w3.org/1999/xlink" ext-link-type="gen" xlink:href="JF937579" xlink:type="simple">JF937579</ext-link>
                </td><td rowspan="1" colspan="1"/><td rowspan="1" colspan="1">
                  <xref ref-type="bibr" rid="B76">Zhao and Zhuang (2011)</xref>
                </td><td rowspan="1" colspan="1">
                  <italic>
                    <tp:taxon-name><tp:taxon-name-part taxon-name-part-type="genus" reg="Erioscyphella">E.</tp:taxon-name-part><tp:taxon-name-part taxon-name-part-type="species" reg="brasiliensis">brasiliensis</tp:taxon-name-part></tp:taxon-name>
                  </italic>
                </td><td rowspan="1" colspan="1">
                  <italic>
                    <tp:taxon-name><tp:taxon-name-part taxon-name-part-type="genus" reg="Lachnum">Lachnum</tp:taxon-name-part><tp:taxon-name-part taxon-name-part-type="species" reg="brasiliense">brasiliense</tp:taxon-name-part></tp:taxon-name>
                  </italic>
                </td><td rowspan="1" colspan="1">
                  <italic>
                    <tp:taxon-name><tp:taxon-name-part taxon-name-part-type="genus" reg="Lachnum">Lachnum</tp:taxon-name-part><tp:taxon-name-part taxon-name-part-type="species" reg="brasiliense">brasiliense</tp:taxon-name-part></tp:taxon-name>
                  </italic>
                </td><td rowspan="1" colspan="1">CHINA</td><td rowspan="1" colspan="1">(unspecified)</td><td rowspan="1" colspan="1">†SH1155705.08FU</td><td rowspan="1" colspan="1">†SH1523142.08FU</td><td rowspan="1" colspan="1">VSH97_6</td><td rowspan="1" colspan="1">VSH985_7</td></tr><tr><td rowspan="1" colspan="1">
                  <ext-link xmlns:xlink="http://www.w3.org/1999/xlink" ext-link-type="gen" xlink:href="KX501132" xlink:type="simple">KX501132</ext-link>
                </td><td rowspan="1" colspan="1"/><td rowspan="1" colspan="1">
                  <xref ref-type="bibr" rid="B70">Tello and Baral (2016)</xref>
                </td><td rowspan="1" colspan="1">
                  <italic>
                    <tp:taxon-name><tp:taxon-name-part taxon-name-part-type="genus" reg="Erioscyphella">E.</tp:taxon-name-part><tp:taxon-name-part taxon-name-part-type="species" reg="lunata">lunata</tp:taxon-name-part></tp:taxon-name>
                  </italic>
                </td><td rowspan="1" colspan="1">
                  <italic>
                    <tp:taxon-name><tp:taxon-name-part taxon-name-part-type="genus" reg="Erioscyphella">E.</tp:taxon-name-part><tp:taxon-name-part taxon-name-part-type="species" reg="lunata">lunata</tp:taxon-name-part></tp:taxon-name>
                  </italic>
                </td><td rowspan="1" colspan="1">
                  <italic>
                    <tp:taxon-name><tp:taxon-name-part taxon-name-part-type="genus" reg="Erioscyphella">E.</tp:taxon-name-part><tp:taxon-name-part taxon-name-part-type="species" reg="lunata">lunata</tp:taxon-name-part></tp:taxon-name>
                  </italic>
                </td><td rowspan="1" colspan="1">SPAIN, Andalucía</td><td rowspan="1" colspan="1">needle of <tp:taxon-name><tp:taxon-name-part taxon-name-part-type="genus" reg="Pinus">Pinus</tp:taxon-name-part><tp:taxon-name-part taxon-name-part-type="species" reg="nigra">nigra</tp:taxon-name-part><tp:taxon-name-part taxon-name-part-type="infraspecific-rank">subsp.</tp:taxon-name-part><tp:taxon-name-part taxon-name-part-type="subspecies" reg="nigra">nigra</tp:taxon-name-part></tp:taxon-name></td><td rowspan="1" colspan="1">†SH1155760.08FU</td><td rowspan="1" colspan="1">†SH1523257.08FU</td><td rowspan="1" colspan="1">VSH97_18</td><td rowspan="1" colspan="1">VSH985_19</td></tr><tr><td rowspan="1" colspan="1">
                  <ext-link xmlns:xlink="http://www.w3.org/1999/xlink" ext-link-type="gen" xlink:href="JX984680" xlink:type="simple">JX984680</ext-link>
                </td><td rowspan="1" colspan="1"/><td rowspan="1" colspan="1">unpublished</td><td rowspan="1" colspan="1"><italic><tp:taxon-name><tp:taxon-name-part taxon-name-part-type="genus" reg="Erioscyphella">E.</tp:taxon-name-part><tp:taxon-name-part taxon-name-part-type="species" reg="hainanensis">hainanensis</tp:taxon-name-part></tp:taxon-name></italic> (←<italic><tp:taxon-name><tp:taxon-name-part taxon-name-part-type="genus" reg="Lachnum">Lachnum</tp:taxon-name-part><tp:taxon-name-part taxon-name-part-type="species" reg="hainanense">hainanense</tp:taxon-name-part></tp:taxon-name></italic>)</td><td rowspan="1" colspan="1">
                  <tp:taxon-name><tp:taxon-name-part taxon-name-part-type="family">Hyaloscyphaceae</tp:taxon-name-part></tp:taxon-name>
                </td><td rowspan="1" colspan="1"><tp:taxon-name><tp:taxon-name-part taxon-name-part-type="kingdom">Fungi</tp:taxon-name-part></tp:taxon-name> (uncultured fungus)</td><td rowspan="1" colspan="1">KOREA, Seoul</td><td rowspan="1" colspan="1">(Total suspended particulate matter (TSP) in urban air during non-Asian dust days)</td><td rowspan="1" colspan="1">SH1155844.08FU</td><td rowspan="1" colspan="1">SH1523423.08FU</td><td rowspan="1" colspan="1">VSH97_3</td><td rowspan="1" colspan="1">VSH985_4</td></tr><tr><td rowspan="1" colspan="1"><ext-link xmlns:xlink="http://www.w3.org/1999/xlink" ext-link-type="gen" xlink:href="UDB0779064" xlink:type="simple">UDB0779064</ext-link>/<ext-link xmlns:xlink="http://www.w3.org/1999/xlink" ext-link-type="gen" xlink:href="LC669452" xlink:type="simple">LC669452</ext-link></td><td rowspan="1" colspan="1">35049</td><td rowspan="1" colspan="1">this study</td><td rowspan="1" colspan="1"><italic><tp:taxon-name><tp:taxon-name-part taxon-name-part-type="genus" reg="Erioscyphella">E.</tp:taxon-name-part><tp:taxon-name-part taxon-name-part-type="species" reg="hainanensis">hainanensis</tp:taxon-name-part></tp:taxon-name></italic> (←<italic><tp:taxon-name><tp:taxon-name-part taxon-name-part-type="genus" reg="Lachnum">Lachnum</tp:taxon-name-part><tp:taxon-name-part taxon-name-part-type="species" reg="hainanense">hainanense</tp:taxon-name-part></tp:taxon-name></italic>)</td><td rowspan="1" colspan="1">-</td><td rowspan="1" colspan="1">-</td><td rowspan="1" colspan="1">JAPAN, Niigata, Minamiuonuma</td><td rowspan="1" colspan="1">leaf of <italic><tp:taxon-name><tp:taxon-name-part taxon-name-part-type="genus" reg="Quercus">Quercus</tp:taxon-name-part><tp:taxon-name-part taxon-name-part-type="species" reg="glauca">glauca</tp:taxon-name-part></tp:taxon-name></italic></td><td rowspan="1" colspan="1">SH1155844.08FU</td><td rowspan="1" colspan="1">SH1523423.08FU</td><td rowspan="1" colspan="1">VSH97_3</td><td rowspan="1" colspan="1">VSH985_4</td></tr><tr><td rowspan="1" colspan="1"><ext-link xmlns:xlink="http://www.w3.org/1999/xlink" ext-link-type="gen" xlink:href="UDB0779065" xlink:type="simple">UDB0779065</ext-link>/<ext-link xmlns:xlink="http://www.w3.org/1999/xlink" ext-link-type="gen" xlink:href="LC669453" xlink:type="simple">LC669453</ext-link></td><td rowspan="1" colspan="1">35056</td><td rowspan="1" colspan="1">this study</td><td rowspan="1" colspan="1"><italic><tp:taxon-name><tp:taxon-name-part taxon-name-part-type="genus" reg="Erioscyphella">E.</tp:taxon-name-part><tp:taxon-name-part taxon-name-part-type="species" reg="hainanensis">hainanensis</tp:taxon-name-part></tp:taxon-name></italic> (←<italic><tp:taxon-name><tp:taxon-name-part taxon-name-part-type="genus" reg="Lachnum">Lachnum</tp:taxon-name-part><tp:taxon-name-part taxon-name-part-type="species" reg="hainanense">hainanense</tp:taxon-name-part></tp:taxon-name></italic>)</td><td rowspan="1" colspan="1">-</td><td rowspan="1" colspan="1">-</td><td rowspan="1" colspan="1">JAPAN, Niigata, Minamiuonuma</td><td rowspan="1" colspan="1">leaf of <italic><tp:taxon-name><tp:taxon-name-part taxon-name-part-type="genus" reg="Quercus">Quercus</tp:taxon-name-part><tp:taxon-name-part taxon-name-part-type="species" reg="serrata">serrata</tp:taxon-name-part></tp:taxon-name></italic></td><td rowspan="1" colspan="1">SH1155844.08FU</td><td rowspan="1" colspan="1">SH1523423.08FU</td><td rowspan="1" colspan="1">VSH97_3</td><td rowspan="1" colspan="1">VSH985_4</td></tr><tr><td rowspan="1" colspan="1"><ext-link xmlns:xlink="http://www.w3.org/1999/xlink" ext-link-type="gen" xlink:href="UDB0779073" xlink:type="simple">UDB0779073</ext-link>/<ext-link xmlns:xlink="http://www.w3.org/1999/xlink" ext-link-type="gen" xlink:href="LC669461" xlink:type="simple">LC669461</ext-link></td><td rowspan="1" colspan="1">61941</td><td rowspan="1" colspan="1">this study</td><td rowspan="1" colspan="1"><italic><tp:taxon-name><tp:taxon-name-part taxon-name-part-type="genus" reg="Erioscyphella">E.</tp:taxon-name-part><tp:taxon-name-part taxon-name-part-type="species" reg="hainanensis">hainanensis</tp:taxon-name-part></tp:taxon-name></italic> (←<italic><tp:taxon-name><tp:taxon-name-part taxon-name-part-type="genus" reg="Lachnum">Lachnum</tp:taxon-name-part><tp:taxon-name-part taxon-name-part-type="species" reg="hainanense">hainanense</tp:taxon-name-part></tp:taxon-name></italic>)</td><td rowspan="1" colspan="1">-</td><td rowspan="1" colspan="1">-</td><td rowspan="1" colspan="1">JAPAN, Kanagawa, Kamakura</td><td rowspan="1" colspan="1">leaf of <italic><tp:taxon-name><tp:taxon-name-part taxon-name-part-type="genus" reg="Quercus">Quercus</tp:taxon-name-part><tp:taxon-name-part taxon-name-part-type="species" reg="glauca">glauca</tp:taxon-name-part></tp:taxon-name></italic></td><td rowspan="1" colspan="1">SH1155844.08FU</td><td rowspan="1" colspan="1">SH1523423.08FU</td><td rowspan="1" colspan="1">VSH97_3</td><td rowspan="1" colspan="1">VSH985_4</td></tr><tr><td rowspan="1" colspan="1"><ext-link xmlns:xlink="http://www.w3.org/1999/xlink" ext-link-type="gen" xlink:href="UDB0779076" xlink:type="simple">UDB0779076</ext-link>/<ext-link xmlns:xlink="http://www.w3.org/1999/xlink" ext-link-type="gen" xlink:href="LC669464" xlink:type="simple">LC669464</ext-link></td><td rowspan="1" colspan="1">65722</td><td rowspan="1" colspan="1">this study</td><td rowspan="1" colspan="1"><italic><tp:taxon-name><tp:taxon-name-part taxon-name-part-type="genus" reg="Erioscyphella">E.</tp:taxon-name-part><tp:taxon-name-part taxon-name-part-type="species" reg="hainanensis">hainanensis</tp:taxon-name-part></tp:taxon-name></italic> (←<italic><tp:taxon-name><tp:taxon-name-part taxon-name-part-type="genus" reg="Lachnum">Lachnum</tp:taxon-name-part><tp:taxon-name-part taxon-name-part-type="species" reg="hainanense">hainanense</tp:taxon-name-part></tp:taxon-name></italic>)</td><td rowspan="1" colspan="1">-</td><td rowspan="1" colspan="1">-</td><td rowspan="1" colspan="1">JAPAN, Gunma, Midori</td><td rowspan="1" colspan="1">leaf of <tp:taxon-name><tp:taxon-name-part taxon-name-part-type="genus" reg="Quercus">Quercus</tp:taxon-name-part><tp:taxon-name-part taxon-name-part-type="species" reg="serrata">serrata</tp:taxon-name-part><tp:taxon-name-part taxon-name-part-type="infraspecific-rank">subsp.</tp:taxon-name-part><tp:taxon-name-part taxon-name-part-type="subspecies" reg="mongolicoides">mongolicoides</tp:taxon-name-part></tp:taxon-name></td><td rowspan="1" colspan="1">SH1155844.08FU</td><td rowspan="1" colspan="1">SH1523423.08FU</td><td rowspan="1" colspan="1">VSH97_3</td><td rowspan="1" colspan="1">VSH985_4</td></tr><tr><td rowspan="1" colspan="1">
                  <ext-link xmlns:xlink="http://www.w3.org/1999/xlink" ext-link-type="gen" xlink:href="MK282242" xlink:type="simple">MK282242</ext-link>
                </td><td rowspan="1" colspan="1"/><td rowspan="1" colspan="1">unpublished</td><td rowspan="1" colspan="1"><italic><tp:taxon-name><tp:taxon-name-part taxon-name-part-type="genus" reg="Erioscyphella">E.</tp:taxon-name-part><tp:taxon-name-part taxon-name-part-type="species" reg="hainanensis">hainanensis</tp:taxon-name-part></tp:taxon-name></italic> (←<italic><tp:taxon-name><tp:taxon-name-part taxon-name-part-type="genus" reg="Lachnum">Lachnum</tp:taxon-name-part><tp:taxon-name-part taxon-name-part-type="species" reg="hainanense">hainanense</tp:taxon-name-part></tp:taxon-name></italic>)</td><td rowspan="1" colspan="1"><italic><tp:taxon-name><tp:taxon-name-part taxon-name-part-type="genus" reg="Lachnum">Lachnum</tp:taxon-name-part></tp:taxon-name></italic> sp.</td><td rowspan="1" colspan="1">
                  <italic>
                    <tp:taxon-name><tp:taxon-name-part taxon-name-part-type="genus" reg="Lachnum">Lachnum</tp:taxon-name-part><tp:taxon-name-part taxon-name-part-type="species" reg="albidulum">albidulum</tp:taxon-name-part></tp:taxon-name>
                  </italic>
                </td><td rowspan="1" colspan="1">KOREA</td><td rowspan="1" colspan="1">(unspecified)</td><td rowspan="1" colspan="1">SH1155844.08FU</td><td rowspan="1" colspan="1">†SH1523423.08FU</td><td rowspan="1" colspan="1">VSH97_3</td><td rowspan="1" colspan="1">VSH985_4</td></tr><tr><td rowspan="1" colspan="1"><ext-link xmlns:xlink="http://www.w3.org/1999/xlink" ext-link-type="gen" xlink:href="UDB0779077" xlink:type="simple">UDB0779077</ext-link>/<ext-link xmlns:xlink="http://www.w3.org/1999/xlink" ext-link-type="gen" xlink:href="LC669465" xlink:type="simple">LC669465</ext-link></td><td rowspan="1" colspan="1">80356</td><td rowspan="1" colspan="1">this study</td><td rowspan="1" colspan="1"><italic><tp:taxon-name><tp:taxon-name-part taxon-name-part-type="genus" reg="Erioscyphella">E.</tp:taxon-name-part><tp:taxon-name-part taxon-name-part-type="species" reg="hainanensis">hainanensis</tp:taxon-name-part></tp:taxon-name></italic> (←<italic><tp:taxon-name><tp:taxon-name-part taxon-name-part-type="genus" reg="Lachnum">Lachnum</tp:taxon-name-part><tp:taxon-name-part taxon-name-part-type="species" reg="hainanense">hainanense</tp:taxon-name-part></tp:taxon-name></italic>)</td><td rowspan="1" colspan="1">-</td><td rowspan="1" colspan="1">-</td><td rowspan="1" colspan="1">JAPAN, Kanagawa, Hiratsuka</td><td rowspan="1" colspan="1">leaf of <italic><tp:taxon-name><tp:taxon-name-part taxon-name-part-type="genus" reg="Quercus">Quercus</tp:taxon-name-part><tp:taxon-name-part taxon-name-part-type="species" reg="glauca">glauca</tp:taxon-name-part></tp:taxon-name></italic></td><td rowspan="1" colspan="1">SH1155844.08FU</td><td rowspan="1" colspan="1">SH3597461.08FU</td><td rowspan="1" colspan="1">VSH97_3</td><td rowspan="1" colspan="1">VSH985_9</td></tr><tr><td rowspan="1" colspan="1"><ext-link xmlns:xlink="http://www.w3.org/1999/xlink" ext-link-type="gen" xlink:href="UDB0779078" xlink:type="simple">UDB0779078</ext-link>/<ext-link xmlns:xlink="http://www.w3.org/1999/xlink" ext-link-type="gen" xlink:href="LC669466" xlink:type="simple">LC669466</ext-link></td><td rowspan="1" colspan="1">80371</td><td rowspan="1" colspan="1">this study</td><td rowspan="1" colspan="1"><italic><tp:taxon-name><tp:taxon-name-part taxon-name-part-type="genus" reg="Erioscyphella">E.</tp:taxon-name-part><tp:taxon-name-part taxon-name-part-type="species" reg="hainanensis">hainanensis</tp:taxon-name-part></tp:taxon-name></italic> (←<italic><tp:taxon-name><tp:taxon-name-part taxon-name-part-type="genus" reg="Lachnum">Lachnum</tp:taxon-name-part><tp:taxon-name-part taxon-name-part-type="species" reg="hainanense">hainanense</tp:taxon-name-part></tp:taxon-name></italic>)</td><td rowspan="1" colspan="1">-</td><td rowspan="1" colspan="1">-</td><td rowspan="1" colspan="1">JAPAN, Kanagawa, Hiratsuka</td><td rowspan="1" colspan="1">leaf of <italic><tp:taxon-name><tp:taxon-name-part taxon-name-part-type="genus" reg="Castanopsis">Castanopsis</tp:taxon-name-part><tp:taxon-name-part taxon-name-part-type="species" reg="sieboldii">sieboldii</tp:taxon-name-part></tp:taxon-name></italic></td><td rowspan="1" colspan="1">SH1155844.08FU</td><td rowspan="1" colspan="1">SH3597461.08FU</td><td rowspan="1" colspan="1">VSH97_3</td><td rowspan="1" colspan="1">VSH985_9</td></tr><tr><td rowspan="1" colspan="1"><ext-link xmlns:xlink="http://www.w3.org/1999/xlink" ext-link-type="gen" xlink:href="UDB0779071" xlink:type="simple">UDB0779071</ext-link>/<ext-link xmlns:xlink="http://www.w3.org/1999/xlink" ext-link-type="gen" xlink:href="LC669459" xlink:type="simple">LC669459</ext-link></td><td rowspan="1" colspan="1">61775</td><td rowspan="1" colspan="1">this study</td><td rowspan="1" colspan="1"><italic><tp:taxon-name><tp:taxon-name-part taxon-name-part-type="genus" reg="Erioscyphella">E.</tp:taxon-name-part><tp:taxon-name-part taxon-name-part-type="species" reg="hainanensis">hainanensis</tp:taxon-name-part></tp:taxon-name></italic> (←<italic><tp:taxon-name><tp:taxon-name-part taxon-name-part-type="genus" reg="Lachnum">Lachnum</tp:taxon-name-part><tp:taxon-name-part taxon-name-part-type="species" reg="hainanense">hainanense</tp:taxon-name-part></tp:taxon-name></italic>)</td><td rowspan="1" colspan="1">-</td><td rowspan="1" colspan="1">-</td><td rowspan="1" colspan="1">JAPAN, Kanagawa, Hiratsuka</td><td rowspan="1" colspan="1">leaf of <italic><tp:taxon-name><tp:taxon-name-part taxon-name-part-type="genus" reg="Quercus">Quercus</tp:taxon-name-part><tp:taxon-name-part taxon-name-part-type="species" reg="myrsinifolia">myrsinifolia</tp:taxon-name-part></tp:taxon-name></italic></td><td rowspan="1" colspan="1">†SH1155844.08FU</td><td rowspan="1" colspan="1">†SH3597461.08FU</td><td rowspan="1" colspan="1">VSH97_3</td><td rowspan="1" colspan="1">VSH985_9</td></tr><tr><td rowspan="1" colspan="1"><ext-link xmlns:xlink="http://www.w3.org/1999/xlink" ext-link-type="gen" xlink:href="UDB0779050" xlink:type="simple">UDB0779050</ext-link>/<ext-link xmlns:xlink="http://www.w3.org/1999/xlink" ext-link-type="gen" xlink:href="LC669438" xlink:type="simple">LC669438</ext-link></td><td rowspan="1" colspan="1">26492</td><td rowspan="1" colspan="1">this study</td><td rowspan="1" colspan="1">
                  <italic>
                    <tp:taxon-name><tp:taxon-name-part taxon-name-part-type="genus" reg="Erioscyphella">E.</tp:taxon-name-part><tp:taxon-name-part taxon-name-part-type="species" reg="sclerotii">sclerotii</tp:taxon-name-part></tp:taxon-name>
                  </italic>
                </td><td rowspan="1" colspan="1">-</td><td rowspan="1" colspan="1">-</td><td rowspan="1" colspan="1">JAPAN, Tokyo, Hahajima Island</td><td rowspan="1" colspan="1">wood of unidentified tree</td><td rowspan="1" colspan="1">SH1155848.08FU</td><td rowspan="1" colspan="1">SH1523429.08FU</td><td rowspan="1" colspan="1">VSH97_5</td><td rowspan="1" colspan="1">VSH985_6</td></tr><tr><td rowspan="1" colspan="1">
                  <ext-link xmlns:xlink="http://www.w3.org/1999/xlink" ext-link-type="gen" xlink:href="JF937584" xlink:type="simple">JF937584</ext-link>
                </td><td rowspan="1" colspan="1"/><td rowspan="1" colspan="1">
                  <xref ref-type="bibr" rid="B76">Zhao and Zhuang (2011)</xref>
                </td><td rowspan="1" colspan="1">
                  <italic>
                    <tp:taxon-name><tp:taxon-name-part taxon-name-part-type="genus" reg="Erioscyphella">E.</tp:taxon-name-part><tp:taxon-name-part taxon-name-part-type="species" reg="sclerotii">sclerotii</tp:taxon-name-part></tp:taxon-name>
                  </italic>
                </td><td rowspan="1" colspan="1">
                  <italic>
                    <tp:taxon-name><tp:taxon-name-part taxon-name-part-type="genus" reg="Lachnum">Lachnum</tp:taxon-name-part><tp:taxon-name-part taxon-name-part-type="species" reg="sclerotii">sclerotii</tp:taxon-name-part></tp:taxon-name>
                  </italic>
                </td><td rowspan="1" colspan="1">
                  <italic>
                    <tp:taxon-name><tp:taxon-name-part taxon-name-part-type="genus" reg="Lachnum">Lachnum</tp:taxon-name-part><tp:taxon-name-part taxon-name-part-type="species" reg="sclerotii">sclerotii</tp:taxon-name-part></tp:taxon-name>
                  </italic>
                </td><td rowspan="1" colspan="1">CHINA</td><td rowspan="1" colspan="1">(unspecified)</td><td rowspan="1" colspan="1">SH1155848.08FU</td><td rowspan="1" colspan="1">SH1523429.08FU</td><td rowspan="1" colspan="1">VSH97_5</td><td rowspan="1" colspan="1">VSH985_6</td></tr><tr><td rowspan="1" colspan="1">
                  <ext-link xmlns:xlink="http://www.w3.org/1999/xlink" ext-link-type="gen" xlink:href="MK584951" xlink:type="simple">MK584951</ext-link>
                </td><td rowspan="1" colspan="1"/><td rowspan="1" colspan="1">
                  <xref ref-type="bibr" rid="B18">Ekanayaka et al. (2019)</xref>
                </td><td rowspan="1" colspan="1">
                  <italic>
                    <tp:taxon-name><tp:taxon-name-part taxon-name-part-type="genus" reg="Erioscyphella">E.</tp:taxon-name-part><tp:taxon-name-part taxon-name-part-type="species" reg="sclerotii">sclerotii</tp:taxon-name-part></tp:taxon-name>
                  </italic>
                </td><td rowspan="1" colspan="1">
                  <italic>
                    <tp:taxon-name><tp:taxon-name-part taxon-name-part-type="genus" reg="Erioscyphella">E.</tp:taxon-name-part><tp:taxon-name-part taxon-name-part-type="species" reg="sclerotii">sclerotii</tp:taxon-name-part></tp:taxon-name>
                  </italic>
                </td><td rowspan="1" colspan="1">
                  <italic>
                    <tp:taxon-name><tp:taxon-name-part taxon-name-part-type="genus" reg="Erioscyphella">E.</tp:taxon-name-part><tp:taxon-name-part taxon-name-part-type="species" reg="sclerotii">sclerotii</tp:taxon-name-part></tp:taxon-name>
                  </italic>
                </td><td rowspan="1" colspan="1">THAILAND, Chiang Rai</td><td rowspan="1" colspan="1">(unspecified)</td><td rowspan="1" colspan="1">SH1155848.08FU</td><td rowspan="1" colspan="1">SH1523429.08FU</td><td rowspan="1" colspan="1">VSH97_5</td><td rowspan="1" colspan="1">VSH985_6</td></tr><tr><td rowspan="1" colspan="1"><ext-link xmlns:xlink="http://www.w3.org/1999/xlink" ext-link-type="gen" xlink:href="UDB0779070" xlink:type="simple">UDB0779070</ext-link>/<ext-link xmlns:xlink="http://www.w3.org/1999/xlink" ext-link-type="gen" xlink:href="LC669458" xlink:type="simple">LC669458</ext-link></td><td rowspan="1" colspan="1">38480</td><td rowspan="1" colspan="1">this study</td><td rowspan="1" colspan="1">
                  <italic>
                    <tp:taxon-name><tp:taxon-name-part taxon-name-part-type="genus" reg="Erioscyphella">E.</tp:taxon-name-part><tp:taxon-name-part taxon-name-part-type="species" reg="sclerotii">sclerotii</tp:taxon-name-part></tp:taxon-name>
                  </italic>
                </td><td rowspan="1" colspan="1">-</td><td rowspan="1" colspan="1">-</td><td rowspan="1" colspan="1">TAIWAN, Wulai</td><td rowspan="1" colspan="1">twig of unidentified tree</td><td rowspan="1" colspan="1">SH1155848.08FU</td><td rowspan="1" colspan="1">SH1523429.08FU</td><td rowspan="1" colspan="1">VSH97_5</td><td rowspan="1" colspan="1">VSH985_6</td></tr><tr><td rowspan="1" colspan="1">
                  <ext-link xmlns:xlink="http://www.w3.org/1999/xlink" ext-link-type="gen" xlink:href="MK584969" xlink:type="simple">MK584969</ext-link>
                </td><td rowspan="1" colspan="1"/><td rowspan="1" colspan="1">
                  <xref ref-type="bibr" rid="B18">Ekanayaka et al. (2019)</xref>
                </td><td rowspan="1" colspan="1">
                  <italic>
                    <tp:taxon-name><tp:taxon-name-part taxon-name-part-type="genus" reg="Erioscyphella">E.</tp:taxon-name-part><tp:taxon-name-part taxon-name-part-type="species" reg="sclerotii">sclerotii</tp:taxon-name-part></tp:taxon-name>
                  </italic>
                </td><td rowspan="1" colspan="1">
                  <italic>
                    <tp:taxon-name><tp:taxon-name-part taxon-name-part-type="genus" reg="Erioscyphella">E.</tp:taxon-name-part><tp:taxon-name-part taxon-name-part-type="species" reg="sclerotii">sclerotii</tp:taxon-name-part></tp:taxon-name>
                  </italic>
                </td><td rowspan="1" colspan="1">
                  <italic>
                    <tp:taxon-name><tp:taxon-name-part taxon-name-part-type="genus" reg="Erioscyphella">E.</tp:taxon-name-part><tp:taxon-name-part taxon-name-part-type="species" reg="sclerotii">sclerotii</tp:taxon-name-part></tp:taxon-name>
                  </italic>
                </td><td rowspan="1" colspan="1">THAILAND, Chiang Rai</td><td rowspan="1" colspan="1">(unspecified)</td><td rowspan="1" colspan="1">†SH1155848.08FU</td><td rowspan="1" colspan="1">†SH1523429.08FU</td><td rowspan="1" colspan="1">VSH97_5</td><td rowspan="1" colspan="1">VSH985_6</td></tr><tr><td rowspan="1" colspan="1">
                  <ext-link xmlns:xlink="http://www.w3.org/1999/xlink" ext-link-type="gen" xlink:href="AB481271" xlink:type="simple">AB481271</ext-link>
                </td><td rowspan="1" colspan="1">16642</td><td rowspan="1" colspan="1">
                  <xref ref-type="bibr" rid="B36">Hosoya et al. (2010)</xref>
                </td><td rowspan="1" colspan="1">
                  <tp:taxon-name><tp:taxon-name-part taxon-name-part-type="genus" reg="Lachnum">Lachnum</tp:taxon-name-part><tp:taxon-name-part taxon-name-part-type="species" reg="novoguineense">novoguineense</tp:taxon-name-part><tp:taxon-name-part taxon-name-part-type="infraspecific-rank">var.</tp:taxon-name-part><tp:taxon-name-part taxon-name-part-type="variety" reg="yunnanicum">yunnanicum</tp:taxon-name-part></tp:taxon-name>
                </td><td rowspan="1" colspan="1"><italic><tp:taxon-name><tp:taxon-name-part taxon-name-part-type="genus" reg="Lachnum">Lachnum</tp:taxon-name-part></tp:taxon-name></italic> sp.</td><td rowspan="1" colspan="1"><italic><tp:taxon-name><tp:taxon-name-part taxon-name-part-type="genus" reg="Lachnum">Lachnum</tp:taxon-name-part></tp:taxon-name></italic> sp. (<italic><tp:taxon-name><tp:taxon-name-part taxon-name-part-type="genus" reg="Lachnum">Lachnum</tp:taxon-name-part></tp:taxon-name></italic> sp. FC-2211)</td><td rowspan="1" colspan="1">JAPAN, Ibaraki, Mt. Tsukuba</td><td rowspan="1" colspan="1">culm of unidentified bamboo</td><td rowspan="1" colspan="1">SH1236904.08FU</td><td rowspan="1" colspan="1">SH1648536.08FU</td><td rowspan="1" colspan="1">VSH97_10</td><td rowspan="1" colspan="1">VSH985_12</td></tr><tr><td rowspan="1" colspan="1">
                  <ext-link xmlns:xlink="http://www.w3.org/1999/xlink" ext-link-type="gen" xlink:href="AB481270" xlink:type="simple">AB481270</ext-link>
                </td><td rowspan="1" colspan="1">16442</td><td rowspan="1" colspan="1">
                  <xref ref-type="bibr" rid="B36">Hosoya et al. (2010)</xref>
                </td><td rowspan="1" colspan="1">
                  <tp:taxon-name><tp:taxon-name-part taxon-name-part-type="genus" reg="Lachnum">Lachnum</tp:taxon-name-part><tp:taxon-name-part taxon-name-part-type="species" reg="novoguineense">novoguineense</tp:taxon-name-part><tp:taxon-name-part taxon-name-part-type="infraspecific-rank">var.</tp:taxon-name-part><tp:taxon-name-part taxon-name-part-type="variety" reg="yunnanicum">yunnanicum</tp:taxon-name-part></tp:taxon-name>
                </td><td rowspan="1" colspan="1"><italic><tp:taxon-name><tp:taxon-name-part taxon-name-part-type="genus" reg="Lachnum">Lachnum</tp:taxon-name-part></tp:taxon-name></italic> sp.</td><td rowspan="1" colspan="1"><italic><tp:taxon-name><tp:taxon-name-part taxon-name-part-type="genus" reg="Lachnum">Lachnum</tp:taxon-name-part></tp:taxon-name></italic> sp. (<italic><tp:taxon-name><tp:taxon-name-part taxon-name-part-type="genus" reg="Lachnum">Lachnum</tp:taxon-name-part></tp:taxon-name></italic> sp. FC-2117)</td><td rowspan="1" colspan="1">JAPAN, Nagano, Ueda, Sugadaira Montane Research Center</td><td rowspan="1" colspan="1">culm of unidentified bamboo</td><td rowspan="1" colspan="1">†SH1236904.08FU</td><td rowspan="1" colspan="1">†SH1648536.08FU</td><td rowspan="1" colspan="1">VSH97_10</td><td rowspan="1" colspan="1">VSH985_12</td></tr><tr><td rowspan="1" colspan="1">
                  <ext-link xmlns:xlink="http://www.w3.org/1999/xlink" ext-link-type="gen" xlink:href="MK584965" xlink:type="simple">MK584965</ext-link>
                </td><td rowspan="1" colspan="1"/><td rowspan="1" colspan="1">
                  <xref ref-type="bibr" rid="B18">Ekanayaka et al. (2019)</xref>
                </td><td rowspan="1" colspan="1">
                  <italic>
                    <tp:taxon-name><tp:taxon-name-part taxon-name-part-type="genus" reg="Erioscyphella">E.</tp:taxon-name-part><tp:taxon-name-part taxon-name-part-type="species" reg="alba">alba</tp:taxon-name-part></tp:taxon-name>
                  </italic>
                </td><td rowspan="1" colspan="1">
                  <italic>
                    <tp:taxon-name><tp:taxon-name-part taxon-name-part-type="genus" reg="Erioscyphella">E.</tp:taxon-name-part><tp:taxon-name-part taxon-name-part-type="species" reg="alba">alba</tp:taxon-name-part></tp:taxon-name>
                  </italic>
                </td><td rowspan="1" colspan="1">
                  <italic>
                    <tp:taxon-name><tp:taxon-name-part taxon-name-part-type="genus" reg="Erioscyphella">E.</tp:taxon-name-part><tp:taxon-name-part taxon-name-part-type="species" reg="alba">alba</tp:taxon-name-part></tp:taxon-name>
                  </italic>
                </td><td rowspan="1" colspan="1">THAILAND, Chiang Mai</td><td rowspan="1" colspan="1">(unspecified)</td><td rowspan="1" colspan="1">†SH2596405.08FU</td><td rowspan="1" colspan="1">†SH2712425.08FU</td><td rowspan="1" colspan="1">VSH97_22</td><td rowspan="1" colspan="1">VSH985_25</td></tr><tr><td rowspan="1" colspan="1">
                  <ext-link xmlns:xlink="http://www.w3.org/1999/xlink" ext-link-type="gen" xlink:href="AB267647" xlink:type="simple">AB267647</ext-link>
                </td><td rowspan="1" colspan="1"/><td rowspan="1" colspan="1">
                  <xref ref-type="bibr" rid="B52">Miyoshi et al. (2007)</xref>
                </td><td rowspan="1" colspan="1"><italic><tp:taxon-name><tp:taxon-name-part taxon-name-part-type="genus" reg="Lachnum">Lachnum</tp:taxon-name-part><tp:taxon-name-part taxon-name-part-type="species" reg="palmae">palmae</tp:taxon-name-part></tp:taxon-name></italic> sensu lato</td><td rowspan="1" colspan="1">
                  <italic>
                    <tp:taxon-name><tp:taxon-name-part taxon-name-part-type="genus" reg="Lachnum">Lachnum</tp:taxon-name-part><tp:taxon-name-part taxon-name-part-type="species" reg="palmae">palmae</tp:taxon-name-part></tp:taxon-name>
                  </italic>
                </td><td rowspan="1" colspan="1">
                  <italic>
                    <tp:taxon-name><tp:taxon-name-part taxon-name-part-type="genus" reg="Lachnum">Lachnum</tp:taxon-name-part><tp:taxon-name-part taxon-name-part-type="species" reg="palmae">palmae</tp:taxon-name-part></tp:taxon-name>
                  </italic>
                </td><td rowspan="1" colspan="1">JAPAN, Oita</td><td rowspan="1" colspan="1">leaf of <italic><tp:taxon-name><tp:taxon-name-part taxon-name-part-type="genus" reg="Livistona">Livistona</tp:taxon-name-part><tp:taxon-name-part taxon-name-part-type="species" reg="chinensis">chinensis</tp:taxon-name-part></tp:taxon-name></italic></td><td rowspan="1" colspan="1">SH1149764.08FU</td><td rowspan="1" colspan="1">SH1515235.08FU</td><td rowspan="1" colspan="1">VSH97_7</td><td rowspan="1" colspan="1">VSH985_8</td></tr><tr><td rowspan="1" colspan="1"><ext-link xmlns:xlink="http://www.w3.org/1999/xlink" ext-link-type="gen" xlink:href="LC425039" xlink:type="simple">LC425039</ext-link> (duplicate; <ext-link xmlns:xlink="http://www.w3.org/1999/xlink" ext-link-type="gen" xlink:href="UDB0779046" xlink:type="simple">UDB0779046</ext-link>)</td><td rowspan="1" colspan="1">13500</td><td rowspan="1" colspan="1">
                  <xref ref-type="bibr" rid="B38">Johnston et al. (2019)</xref>
                </td><td rowspan="1" colspan="1"><italic><tp:taxon-name><tp:taxon-name-part taxon-name-part-type="genus" reg="Lachnum">Lachnum</tp:taxon-name-part><tp:taxon-name-part taxon-name-part-type="species" reg="palmae">palmae</tp:taxon-name-part></tp:taxon-name></italic> sensu lato</td><td rowspan="1" colspan="1">
                  <italic>
                    <tp:taxon-name><tp:taxon-name-part taxon-name-part-type="genus" reg="Lachnum">Lachnum</tp:taxon-name-part><tp:taxon-name-part taxon-name-part-type="species" reg="palmae">palmae</tp:taxon-name-part></tp:taxon-name>
                  </italic>
                </td><td rowspan="1" colspan="1">
                  <italic>
                    <tp:taxon-name><tp:taxon-name-part taxon-name-part-type="genus" reg="Lachnum">Lachnum</tp:taxon-name-part><tp:taxon-name-part taxon-name-part-type="species" reg="palmae">palmae</tp:taxon-name-part></tp:taxon-name>
                  </italic>
                </td><td rowspan="1" colspan="1">JAPAN, Kagoshima, Yakushima Island</td><td rowspan="1" colspan="1">leaf of <tp:taxon-name><tp:taxon-name-part taxon-name-part-type="genus" reg="Livistona">Livistona</tp:taxon-name-part><tp:taxon-name-part taxon-name-part-type="species" reg="chinensis">chinensis</tp:taxon-name-part><tp:taxon-name-part taxon-name-part-type="infraspecific-rank">var.</tp:taxon-name-part><tp:taxon-name-part taxon-name-part-type="variety" reg="subglobosa">subglobosa</tp:taxon-name-part></tp:taxon-name></td><td rowspan="1" colspan="1">SH1149764.08FU</td><td rowspan="1" colspan="1">SH1515235.08FU</td><td rowspan="1" colspan="1">VSH97_7</td><td rowspan="1" colspan="1">VSH985_8</td></tr><tr><td rowspan="1" colspan="1"><ext-link xmlns:xlink="http://www.w3.org/1999/xlink" ext-link-type="gen" xlink:href="UDB0779066" xlink:type="simple">UDB0779066</ext-link>/<ext-link xmlns:xlink="http://www.w3.org/1999/xlink" ext-link-type="gen" xlink:href="LC669454" xlink:type="simple">LC669454</ext-link></td><td rowspan="1" colspan="1">39729</td><td rowspan="1" colspan="1">this study</td><td rowspan="1" colspan="1"><italic><tp:taxon-name><tp:taxon-name-part taxon-name-part-type="genus" reg="Lachnum">Lachnum</tp:taxon-name-part><tp:taxon-name-part taxon-name-part-type="species" reg="palmae">palmae</tp:taxon-name-part></tp:taxon-name></italic> sensu lato</td><td rowspan="1" colspan="1">-</td><td rowspan="1" colspan="1">-</td><td rowspan="1" colspan="1">JAPAN, Okinawa, Iriomote Island</td><td rowspan="1" colspan="1">leaf of <tp:taxon-name><tp:taxon-name-part taxon-name-part-type="genus" reg="Livistona">Livistona</tp:taxon-name-part><tp:taxon-name-part taxon-name-part-type="species" reg="chinensis">chinensis</tp:taxon-name-part><tp:taxon-name-part taxon-name-part-type="infraspecific-rank">var.</tp:taxon-name-part><tp:taxon-name-part taxon-name-part-type="variety" reg="subglobosa">subglobosa</tp:taxon-name-part></tp:taxon-name></td><td rowspan="1" colspan="1">SH1149764.08FU</td><td rowspan="1" colspan="1">SH1515235.08FU</td><td rowspan="1" colspan="1">VSH97_7</td><td rowspan="1" colspan="1">VSH985_8</td></tr><tr><td rowspan="1" colspan="1">
                  <ext-link xmlns:xlink="http://www.w3.org/1999/xlink" ext-link-type="gen" xlink:href="MG283320" xlink:type="simple">MG283320</ext-link>
                </td><td rowspan="1" colspan="1"/><td rowspan="1" colspan="1">
                  <xref ref-type="bibr" rid="B75">Zhao et al. (2018)</xref>
                </td><td rowspan="1" colspan="1"><italic><tp:taxon-name><tp:taxon-name-part taxon-name-part-type="genus" reg="Lachnum">Lachnum</tp:taxon-name-part><tp:taxon-name-part taxon-name-part-type="species" reg="palmae">palmae</tp:taxon-name-part></tp:taxon-name></italic> sensu lato</td><td rowspan="1" colspan="1">
                  <italic>
                    <tp:taxon-name><tp:taxon-name-part taxon-name-part-type="genus" reg="Lachnum">Lachnum</tp:taxon-name-part><tp:taxon-name-part taxon-name-part-type="species" reg="palmae">palmae</tp:taxon-name-part></tp:taxon-name>
                  </italic>
                </td><td rowspan="1" colspan="1">
                  <italic>
                    <tp:taxon-name><tp:taxon-name-part taxon-name-part-type="genus" reg="Lachnum">Lachnum</tp:taxon-name-part><tp:taxon-name-part taxon-name-part-type="species" reg="palmae">palmae</tp:taxon-name-part></tp:taxon-name>
                  </italic>
                </td><td rowspan="1" colspan="1">CHINA, Linzhou</td><td rowspan="1" colspan="1">root of <italic><tp:taxon-name><tp:taxon-name-part taxon-name-part-type="genus" reg="Przewalskia">Przewalskia</tp:taxon-name-part><tp:taxon-name-part taxon-name-part-type="species" reg="tangutica">tangutica</tp:taxon-name-part></tp:taxon-name></italic> (endophyte)</td><td rowspan="1" colspan="1">†SH1149764.08FU</td><td rowspan="1" colspan="1">†SH1515235.08FU</td><td rowspan="1" colspan="1">VSH97_7</td><td rowspan="1" colspan="1">VSH985_8</td></tr><tr><td rowspan="1" colspan="1"><ext-link xmlns:xlink="http://www.w3.org/1999/xlink" ext-link-type="gen" xlink:href="UDB0779089" xlink:type="simple">UDB0779089</ext-link>/<ext-link xmlns:xlink="http://www.w3.org/1999/xlink" ext-link-type="gen" xlink:href="LC669477" xlink:type="simple">LC669477</ext-link></td><td rowspan="1" colspan="1">17567</td><td rowspan="1" colspan="1">this study</td><td rowspan="1" colspan="1"><italic><tp:taxon-name><tp:taxon-name-part taxon-name-part-type="genus" reg="Lachnum">Lachnum</tp:taxon-name-part><tp:taxon-name-part taxon-name-part-type="species" reg="palmae">palmae</tp:taxon-name-part></tp:taxon-name></italic> sensu lato</td><td rowspan="1" colspan="1">-</td><td rowspan="1" colspan="1">-</td><td rowspan="1" colspan="1">NEW ZEALAND</td><td rowspan="1" colspan="1">leaf of unidentified palm</td><td rowspan="1" colspan="1">SH2594271.08FU</td><td rowspan="1" colspan="1">SH2709065.08FU</td><td rowspan="1" colspan="1">VSH97_15</td><td rowspan="1" colspan="1">VSH985_16</td></tr><tr><td rowspan="1" colspan="1">
                  <ext-link xmlns:xlink="http://www.w3.org/1999/xlink" ext-link-type="gen" xlink:href="MH921862" xlink:type="simple">MH921862</ext-link>
                </td><td rowspan="1" colspan="1"/><td rowspan="1" colspan="1">unpublished</td><td rowspan="1" colspan="1"><italic><tp:taxon-name><tp:taxon-name-part taxon-name-part-type="genus" reg="Lachnum">Lachnum</tp:taxon-name-part><tp:taxon-name-part taxon-name-part-type="species" reg="palmae">palmae</tp:taxon-name-part></tp:taxon-name></italic> sensu lato</td><td rowspan="1" colspan="1">
                  <italic>
                    <tp:taxon-name><tp:taxon-name-part taxon-name-part-type="genus" reg="Lachnum">Lachnum</tp:taxon-name-part><tp:taxon-name-part taxon-name-part-type="species" reg="palmae">palmae</tp:taxon-name-part></tp:taxon-name>
                  </italic>
                </td><td rowspan="1" colspan="1">
                  <italic>
                    <tp:taxon-name><tp:taxon-name-part taxon-name-part-type="genus" reg="Lachnum">Lachnum</tp:taxon-name-part><tp:taxon-name-part taxon-name-part-type="species" reg="palmae">palmae</tp:taxon-name-part></tp:taxon-name>
                  </italic>
                </td><td rowspan="1" colspan="1">NEW ZEALAND</td><td rowspan="1" colspan="1">unidentified part of <italic><tp:taxon-name><tp:taxon-name-part taxon-name-part-type="genus" reg="Rhopalostylis">Rhopalostylis</tp:taxon-name-part><tp:taxon-name-part taxon-name-part-type="species" reg="sapida">sapida</tp:taxon-name-part></tp:taxon-name></italic></td><td rowspan="1" colspan="1">†SH2594271.08FU</td><td rowspan="1" colspan="1">†SH2709065.08FU</td><td rowspan="1" colspan="1">VSH97_15</td><td rowspan="1" colspan="1">VSH985_16</td></tr><tr><td rowspan="1" colspan="1"><ext-link xmlns:xlink="http://www.w3.org/1999/xlink" ext-link-type="gen" xlink:href="UDB0779052" xlink:type="simple">UDB0779052</ext-link>/<ext-link xmlns:xlink="http://www.w3.org/1999/xlink" ext-link-type="gen" xlink:href="LC669440" xlink:type="simple">LC669440</ext-link></td><td rowspan="1" colspan="1">24588</td><td rowspan="1" colspan="1">this study</td><td rowspan="1" colspan="1"><italic><tp:taxon-name><tp:taxon-name-part taxon-name-part-type="genus" reg="Lachnum">Lachnum</tp:taxon-name-part><tp:taxon-name-part taxon-name-part-type="species" reg="palmae">palmae</tp:taxon-name-part></tp:taxon-name></italic> sensu lato</td><td rowspan="1" colspan="1">-</td><td rowspan="1" colspan="1">-</td><td rowspan="1" colspan="1">JAPAN, Kagoshima, Amami-Oshima</td><td rowspan="1" colspan="1">leaf of <tp:taxon-name><tp:taxon-name-part taxon-name-part-type="genus" reg="Livistona">Livistona</tp:taxon-name-part><tp:taxon-name-part taxon-name-part-type="species" reg="chinensis">chinensis</tp:taxon-name-part><tp:taxon-name-part taxon-name-part-type="infraspecific-rank">var.</tp:taxon-name-part><tp:taxon-name-part taxon-name-part-type="variety" reg="subglobosa">subglobosa</tp:taxon-name-part></tp:taxon-name></td><td rowspan="1" colspan="1">SH3569651.08FU</td><td rowspan="1" colspan="1">SH3597456.08FU</td><td rowspan="1" colspan="1">VSH97_9</td><td rowspan="1" colspan="1">VSH985_17</td></tr><tr><td rowspan="1" colspan="1"><ext-link xmlns:xlink="http://www.w3.org/1999/xlink" ext-link-type="gen" xlink:href="UDB0779047" xlink:type="simple">UDB0779047</ext-link>/<ext-link xmlns:xlink="http://www.w3.org/1999/xlink" ext-link-type="gen" xlink:href="LC669435" xlink:type="simple">LC669435</ext-link></td><td rowspan="1" colspan="1">11197</td><td rowspan="1" colspan="1">this study</td><td rowspan="1" colspan="1"><italic><tp:taxon-name><tp:taxon-name-part taxon-name-part-type="genus" reg="Lachnum">Lachnum</tp:taxon-name-part><tp:taxon-name-part taxon-name-part-type="species" reg="palmae">palmae</tp:taxon-name-part></tp:taxon-name></italic> sensu lato</td><td rowspan="1" colspan="1">-</td><td rowspan="1" colspan="1">-</td><td rowspan="1" colspan="1">JAPAN, Shizuoka, Shimoda</td><td rowspan="1" colspan="1">leaf of <tp:taxon-name><tp:taxon-name-part taxon-name-part-type="genus" reg="Livistona">Livistona</tp:taxon-name-part><tp:taxon-name-part taxon-name-part-type="species" reg="chinensis">chinensis</tp:taxon-name-part><tp:taxon-name-part taxon-name-part-type="infraspecific-rank">var.</tp:taxon-name-part><tp:taxon-name-part taxon-name-part-type="variety" reg="subglobosa">subglobosa</tp:taxon-name-part></tp:taxon-name></td><td rowspan="1" colspan="1">†SH3569651.08FU</td><td rowspan="1" colspan="1">†SH3597456.08FU</td><td rowspan="1" colspan="1">VSH97_9</td><td rowspan="1" colspan="1">VSH985_17</td></tr><tr><td rowspan="1" colspan="1"><ext-link xmlns:xlink="http://www.w3.org/1999/xlink" ext-link-type="gen" xlink:href="UDB0779048" xlink:type="simple">UDB0779048</ext-link>/<ext-link xmlns:xlink="http://www.w3.org/1999/xlink" ext-link-type="gen" xlink:href="LC669436" xlink:type="simple">LC669436</ext-link></td><td rowspan="1" colspan="1">26161</td><td rowspan="1" colspan="1">this study</td><td rowspan="1" colspan="1"><italic><tp:taxon-name><tp:taxon-name-part taxon-name-part-type="genus" reg="Lachnum">Lachnum</tp:taxon-name-part><tp:taxon-name-part taxon-name-part-type="species" reg="palmae">palmae</tp:taxon-name-part></tp:taxon-name></italic> sensu lato</td><td rowspan="1" colspan="1">-</td><td rowspan="1" colspan="1">-</td><td rowspan="1" colspan="1">JAPAN, Tokyo, Chichijima Island</td><td rowspan="1" colspan="1">leaf of <italic><tp:taxon-name><tp:taxon-name-part taxon-name-part-type="genus" reg="Livistona">Livistona</tp:taxon-name-part><tp:taxon-name-part taxon-name-part-type="species" reg="boninensis">boninensis</tp:taxon-name-part></tp:taxon-name></italic></td><td rowspan="1" colspan="1">SH3569651.08FU</td><td rowspan="1" colspan="1">SH3597457.08FU</td><td rowspan="1" colspan="1">VSH97_9</td><td rowspan="1" colspan="1">VSH985_11</td></tr><tr><td rowspan="1" colspan="1"><ext-link xmlns:xlink="http://www.w3.org/1999/xlink" ext-link-type="gen" xlink:href="UDB0779058" xlink:type="simple">UDB0779058</ext-link>/<ext-link xmlns:xlink="http://www.w3.org/1999/xlink" ext-link-type="gen" xlink:href="LC669446" xlink:type="simple">LC669446</ext-link></td><td rowspan="1" colspan="1">26172</td><td rowspan="1" colspan="1">this study</td><td rowspan="1" colspan="1"><italic><tp:taxon-name><tp:taxon-name-part taxon-name-part-type="genus" reg="Lachnum">Lachnum</tp:taxon-name-part><tp:taxon-name-part taxon-name-part-type="species" reg="palmae">palmae</tp:taxon-name-part></tp:taxon-name></italic> sensu lato</td><td rowspan="1" colspan="1">-</td><td rowspan="1" colspan="1">-</td><td rowspan="1" colspan="1">JAPAN, Tokyo, Kita-Iwojima Island</td><td rowspan="1" colspan="1">leaf of <tp:taxon-name><tp:taxon-name-part taxon-name-part-type="genus" reg="Livistona">Livistona</tp:taxon-name-part><tp:taxon-name-part taxon-name-part-type="species" reg="chinensis">chinensis</tp:taxon-name-part><tp:taxon-name-part taxon-name-part-type="infraspecific-rank">var.</tp:taxon-name-part><tp:taxon-name-part taxon-name-part-type="variety" reg="subglobosa">subglobosa</tp:taxon-name-part></tp:taxon-name></td><td rowspan="1" colspan="1">SH3569651.08FU</td><td rowspan="1" colspan="1">SH3597457.08FU</td><td rowspan="1" colspan="1">VSH97_16</td><td rowspan="1" colspan="1">VSH985_11</td></tr><tr><td rowspan="1" colspan="1"><ext-link xmlns:xlink="http://www.w3.org/1999/xlink" ext-link-type="gen" xlink:href="UDB0779059" xlink:type="simple">UDB0779059</ext-link>/<ext-link xmlns:xlink="http://www.w3.org/1999/xlink" ext-link-type="gen" xlink:href="LC669447" xlink:type="simple">LC669447</ext-link></td><td rowspan="1" colspan="1">26185</td><td rowspan="1" colspan="1">this study</td><td rowspan="1" colspan="1"><italic><tp:taxon-name><tp:taxon-name-part taxon-name-part-type="genus" reg="Lachnum">Lachnum</tp:taxon-name-part><tp:taxon-name-part taxon-name-part-type="species" reg="palmae">palmae</tp:taxon-name-part></tp:taxon-name></italic> sensu lato</td><td rowspan="1" colspan="1">-</td><td rowspan="1" colspan="1">-</td><td rowspan="1" colspan="1">JAPAN, Tokyo, Kita-Iwojima Island</td><td rowspan="1" colspan="1">leaf of <tp:taxon-name><tp:taxon-name-part taxon-name-part-type="genus" reg="Livistona">Livistona</tp:taxon-name-part><tp:taxon-name-part taxon-name-part-type="species" reg="chinensis">chinensis</tp:taxon-name-part><tp:taxon-name-part taxon-name-part-type="infraspecific-rank">var.</tp:taxon-name-part><tp:taxon-name-part taxon-name-part-type="variety" reg="subglobosa">subglobosa</tp:taxon-name-part></tp:taxon-name></td><td rowspan="1" colspan="1">SH3569651.08FU</td><td rowspan="1" colspan="1">†SH3597457.08FU</td><td rowspan="1" colspan="1">VSH97_16</td><td rowspan="1" colspan="1">VSH985_11</td></tr><tr><td rowspan="1" colspan="1"><ext-link xmlns:xlink="http://www.w3.org/1999/xlink" ext-link-type="gen" xlink:href="UDB0779056" xlink:type="simple">UDB0779056</ext-link>/<ext-link xmlns:xlink="http://www.w3.org/1999/xlink" ext-link-type="gen" xlink:href="LC669444" xlink:type="simple">LC669444</ext-link></td><td rowspan="1" colspan="1">24600</td><td rowspan="1" colspan="1">this study</td><td rowspan="1" colspan="1"><italic><tp:taxon-name><tp:taxon-name-part taxon-name-part-type="genus" reg="Lachnum">Lachnum</tp:taxon-name-part><tp:taxon-name-part taxon-name-part-type="species" reg="palmae">palmae</tp:taxon-name-part></tp:taxon-name></italic> sensu lato</td><td rowspan="1" colspan="1">-</td><td rowspan="1" colspan="1">-</td><td rowspan="1" colspan="1">JAPAN, Kagoshima, Amami-Oshima</td><td rowspan="1" colspan="1">leaf of <tp:taxon-name><tp:taxon-name-part taxon-name-part-type="genus" reg="Livistona">Livistona</tp:taxon-name-part><tp:taxon-name-part taxon-name-part-type="species" reg="chinensis">chinensis</tp:taxon-name-part><tp:taxon-name-part taxon-name-part-type="infraspecific-rank">var.</tp:taxon-name-part><tp:taxon-name-part taxon-name-part-type="variety" reg="subglobosa">subglobosa</tp:taxon-name-part></tp:taxon-name></td><td rowspan="1" colspan="1">†SH3569653.08FU</td><td rowspan="1" colspan="1">†SH3597459.08FU</td><td rowspan="1" colspan="1">VSH97_25</td><td rowspan="1" colspan="1">VSH985_28</td></tr><tr><td rowspan="1" colspan="1">
                  <ext-link xmlns:xlink="http://www.w3.org/1999/xlink" ext-link-type="gen" xlink:href="U58640" xlink:type="simple">U58640</ext-link>
                </td><td rowspan="1" colspan="1"/><td rowspan="1" colspan="1">
                  <xref ref-type="bibr" rid="B11">Cantrell and Hanlin (1997)</xref>
                </td><td rowspan="1" colspan="1">
                  <italic>
                    <tp:taxon-name><tp:taxon-name-part taxon-name-part-type="genus" reg="Erioscyphella">E.</tp:taxon-name-part><tp:taxon-name-part taxon-name-part-type="species" reg="euterpes">euterpes</tp:taxon-name-part></tp:taxon-name>
                  </italic>
                </td><td rowspan="1" colspan="1">
                  <italic>
                    <tp:taxon-name><tp:taxon-name-part taxon-name-part-type="genus" reg="Lachnum">Lachnum</tp:taxon-name-part><tp:taxon-name-part taxon-name-part-type="species" reg="euterpes">euterpes</tp:taxon-name-part></tp:taxon-name>
                  </italic>
                </td><td rowspan="1" colspan="1">
                  <italic>
                    <tp:taxon-name><tp:taxon-name-part taxon-name-part-type="genus" reg="Lachnum">Lachnum</tp:taxon-name-part><tp:taxon-name-part taxon-name-part-type="species" reg="euterpes">euterpes</tp:taxon-name-part></tp:taxon-name>
                  </italic>
                </td><td rowspan="1" colspan="1">PUERTO RICO</td><td rowspan="1" colspan="1">(unspecified)</td><td rowspan="1" colspan="1">†SH1236906.08FU</td><td rowspan="1" colspan="1">†SH1648538.08FU</td><td rowspan="1" colspan="1">VSH97_21</td><td rowspan="1" colspan="1">VSH985_24</td></tr><tr><td rowspan="1" colspan="1">
                  <ext-link xmlns:xlink="http://www.w3.org/1999/xlink" ext-link-type="gen" xlink:href="KT384413" xlink:type="simple">KT384413</ext-link>
                </td><td rowspan="1" colspan="1"/><td rowspan="1" colspan="1">
                  <xref ref-type="bibr" rid="B18">Ekanayaka et al. (2019)</xref>
                </td><td rowspan="1" colspan="1">
                  <italic>
                    <tp:taxon-name><tp:taxon-name-part taxon-name-part-type="genus" reg="Erioscyphella">E.</tp:taxon-name-part><tp:taxon-name-part taxon-name-part-type="species" reg="fusiformis">fusiformis</tp:taxon-name-part></tp:taxon-name>
                  </italic>
                </td><td rowspan="1" colspan="1">
                  <italic>
                    <tp:taxon-name><tp:taxon-name-part taxon-name-part-type="genus" reg="Lachnum">Lachnum</tp:taxon-name-part><tp:taxon-name-part taxon-name-part-type="species" reg="fusiforme">fusiforme</tp:taxon-name-part></tp:taxon-name>
                  </italic>
                </td><td rowspan="1" colspan="1">
                  <italic>
                    <tp:taxon-name><tp:taxon-name-part taxon-name-part-type="genus" reg="Lachnum">Lachnum</tp:taxon-name-part><tp:taxon-name-part taxon-name-part-type="species" reg="fusiforme">fusiforme</tp:taxon-name-part></tp:taxon-name>
                  </italic>
                </td><td rowspan="1" colspan="1">THAILAND</td><td rowspan="1" colspan="1">dead stems</td><td rowspan="1" colspan="1">‡SH1236907.08FU</td><td rowspan="1" colspan="1">‡SH1648539.08FU</td><td rowspan="1" colspan="1">VSH97_11</td><td rowspan="1" colspan="1">VSH985_13</td></tr><tr><td rowspan="1" colspan="1">
                  <ext-link xmlns:xlink="http://www.w3.org/1999/xlink" ext-link-type="gen" xlink:href="MK584948" xlink:type="simple">MK584948</ext-link>
                </td><td rowspan="1" colspan="1"/><td rowspan="1" colspan="1">
                  <xref ref-type="bibr" rid="B18">Ekanayaka et al. (2019)</xref>
                </td><td rowspan="1" colspan="1">
                  <italic>
                    <tp:taxon-name><tp:taxon-name-part taxon-name-part-type="genus" reg="Erioscyphella">E.</tp:taxon-name-part><tp:taxon-name-part taxon-name-part-type="species" reg="fusiformis">fusiformis</tp:taxon-name-part></tp:taxon-name>
                  </italic>
                </td><td rowspan="1" colspan="1">
                  <italic>
                    <tp:taxon-name><tp:taxon-name-part taxon-name-part-type="genus" reg="Lachnum">Lachnum</tp:taxon-name-part><tp:taxon-name-part taxon-name-part-type="species" reg="fusiforme">fusiforme</tp:taxon-name-part></tp:taxon-name>
                  </italic>
                </td><td rowspan="1" colspan="1">
                  <italic>
                    <tp:taxon-name><tp:taxon-name-part taxon-name-part-type="genus" reg="Lachnum">Lachnum</tp:taxon-name-part><tp:taxon-name-part taxon-name-part-type="species" reg="fusiforme">fusiforme</tp:taxon-name-part></tp:taxon-name>
                  </italic>
                </td><td rowspan="1" colspan="1">CHINA</td><td rowspan="1" colspan="1">dead stems</td><td rowspan="1" colspan="1">SH1236907.08FU</td><td rowspan="1" colspan="1">SH1648539.08FU</td><td rowspan="1" colspan="1">VSH97_11</td><td rowspan="1" colspan="1">VSH985_13</td></tr><tr><td rowspan="1" colspan="1"><ext-link xmlns:xlink="http://www.w3.org/1999/xlink" ext-link-type="gen" xlink:href="UDB0779049" xlink:type="simple">UDB0779049</ext-link>/<ext-link xmlns:xlink="http://www.w3.org/1999/xlink" ext-link-type="gen" xlink:href="LC669437" xlink:type="simple">LC669437</ext-link></td><td rowspan="1" colspan="1">26520</td><td rowspan="1" colspan="1">this study</td><td rowspan="1" colspan="1">
                  <italic>
                    <tp:taxon-name><tp:taxon-name-part taxon-name-part-type="genus" reg="Erioscyphella">E.</tp:taxon-name-part><tp:taxon-name-part taxon-name-part-type="species" reg="boninensis">boninensis</tp:taxon-name-part></tp:taxon-name>
                  </italic>
                </td><td rowspan="1" colspan="1">-</td><td rowspan="1" colspan="1">-</td><td rowspan="1" colspan="1">JAPAN, Tokyo, Hahajima Island</td><td rowspan="1" colspan="1">wood of unidentified tree</td><td rowspan="1" colspan="1">†SH3569652.08FU</td><td rowspan="1" colspan="1">†SH3597458.08FU</td><td rowspan="1" colspan="1">VSH97_20</td><td rowspan="1" colspan="1">VSH985_21</td></tr><tr><td rowspan="1" colspan="1"><ext-link xmlns:xlink="http://www.w3.org/1999/xlink" ext-link-type="gen" xlink:href="UDB0779060" xlink:type="simple">UDB0779060</ext-link>/<ext-link xmlns:xlink="http://www.w3.org/1999/xlink" ext-link-type="gen" xlink:href="LC669448" xlink:type="simple">LC669448</ext-link></td><td rowspan="1" colspan="1">26500</td><td rowspan="1" colspan="1">this study</td><td rowspan="1" colspan="1">
                  <italic>
                    <tp:taxon-name><tp:taxon-name-part taxon-name-part-type="genus" reg="Erioscyphella">E.</tp:taxon-name-part><tp:taxon-name-part taxon-name-part-type="species" reg="insulae">insulae</tp:taxon-name-part></tp:taxon-name>
                  </italic>
                </td><td rowspan="1" colspan="1">-</td><td rowspan="1" colspan="1">-</td><td rowspan="1" colspan="1">JAPAN, Tokyo, Hahajima Island</td><td rowspan="1" colspan="1">wood of unidentified tree</td><td rowspan="1" colspan="1">SH3569654.08FU</td><td rowspan="1" colspan="1">SH3597460.08FU</td><td rowspan="1" colspan="1">VSH97_14</td><td rowspan="1" colspan="1">VSH985_15</td></tr><tr><td rowspan="1" colspan="1"><ext-link xmlns:xlink="http://www.w3.org/1999/xlink" ext-link-type="gen" xlink:href="UDB0779063" xlink:type="simple">UDB0779063</ext-link>/<ext-link xmlns:xlink="http://www.w3.org/1999/xlink" ext-link-type="gen" xlink:href="LC669451" xlink:type="simple">LC669451</ext-link></td><td rowspan="1" colspan="1">39720</td><td rowspan="1" colspan="1">this study</td><td rowspan="1" colspan="1">
                  <italic>
                    <tp:taxon-name><tp:taxon-name-part taxon-name-part-type="genus" reg="Erioscyphella">E.</tp:taxon-name-part><tp:taxon-name-part taxon-name-part-type="species" reg="insulae">insulae</tp:taxon-name-part></tp:taxon-name>
                  </italic>
                </td><td rowspan="1" colspan="1">-</td><td rowspan="1" colspan="1">-</td><td rowspan="1" colspan="1">JAPAN, Okinawa, Iriomote Island</td><td rowspan="1" colspan="1">bark of unidentified tree</td><td rowspan="1" colspan="1">†SH3569654.08FU</td><td rowspan="1" colspan="1">†SH3597460.08FU</td><td rowspan="1" colspan="1">VSH97_14</td><td rowspan="1" colspan="1">VSH985_15</td></tr><tr><td rowspan="1" colspan="1"><ext-link xmlns:xlink="http://www.w3.org/1999/xlink" ext-link-type="gen" xlink:href="UDB0779075" xlink:type="simple">UDB0779075</ext-link>/<ext-link xmlns:xlink="http://www.w3.org/1999/xlink" ext-link-type="gen" xlink:href="LC669463" xlink:type="simple">LC669463</ext-link></td><td rowspan="1" colspan="1">61920</td><td rowspan="1" colspan="1">this study</td><td rowspan="1" colspan="1">
                  <italic>
                    <tp:taxon-name><tp:taxon-name-part taxon-name-part-type="genus" reg="Erioscyphella">E.</tp:taxon-name-part><tp:taxon-name-part taxon-name-part-type="species" reg="paralushanensis">paralushanensis</tp:taxon-name-part></tp:taxon-name>
                  </italic>
                </td><td rowspan="1" colspan="1">-</td><td rowspan="1" colspan="1">-</td><td rowspan="1" colspan="1">JAPAN, Shizuoka, Atami</td><td rowspan="1" colspan="1">culm of <italic><tp:taxon-name><tp:taxon-name-part taxon-name-part-type="genus" reg="Pleioblastus">Pleioblastus</tp:taxon-name-part><tp:taxon-name-part taxon-name-part-type="species" reg="argenteostriatus">argenteostriatus</tp:taxon-name-part></tp:taxon-name></italic></td><td rowspan="1" colspan="1">†SH3569655.08FU</td><td rowspan="1" colspan="1">†SH3597462.08FU</td><td rowspan="1" colspan="1">VSH97_19</td><td rowspan="1" colspan="1">VSH985_20</td></tr><tr><td rowspan="1" colspan="1">
                  <ext-link xmlns:xlink="http://www.w3.org/1999/xlink" ext-link-type="gen" xlink:href="AF505515" xlink:type="simple">AF505515</ext-link>
                </td><td rowspan="1" colspan="1"/><td rowspan="1" colspan="1"/><td rowspan="1" colspan="1">
                  <italic>
                    <tp:taxon-name><tp:taxon-name-part taxon-name-part-type="genus" reg="Erioscyphella">E.</tp:taxon-name-part><tp:taxon-name-part taxon-name-part-type="species" reg="lushanensis">lushanensis</tp:taxon-name-part></tp:taxon-name>
                  </italic>
                </td><td rowspan="1" colspan="1">
                  <italic>
                    <tp:taxon-name><tp:taxon-name-part taxon-name-part-type="genus" reg="Lachnum">Lachnum</tp:taxon-name-part><tp:taxon-name-part taxon-name-part-type="species" reg="lushanense">lushanense</tp:taxon-name-part></tp:taxon-name>
                  </italic>
                </td><td rowspan="1" colspan="1">
                  <italic>
                    <tp:taxon-name><tp:taxon-name-part taxon-name-part-type="genus" reg="Lachnum">Lachnum</tp:taxon-name-part><tp:taxon-name-part taxon-name-part-type="species" reg="lushanense">lushanense</tp:taxon-name-part></tp:taxon-name>
                  </italic>
                </td><td rowspan="1" colspan="1">(unspecified)</td><td rowspan="1" colspan="1">(unspecified)</td><td rowspan="1" colspan="1">†SH1155706.08FU</td><td rowspan="1" colspan="1">†SH1523143.08FU</td><td rowspan="1" colspan="1">VSH97_8</td><td rowspan="1" colspan="1">VSH985_10</td></tr><tr><td rowspan="1" colspan="1">
                  <ext-link xmlns:xlink="http://www.w3.org/1999/xlink" ext-link-type="gen" xlink:href="JF937582" xlink:type="simple">JF937582</ext-link>
                </td><td rowspan="1" colspan="1"/><td rowspan="1" colspan="1">
                  <xref ref-type="bibr" rid="B76">Zhao and Zhuang (2011)</xref>
                </td><td rowspan="1" colspan="1">
                  <italic>
                    <tp:taxon-name><tp:taxon-name-part taxon-name-part-type="genus" reg="Erioscyphella">E.</tp:taxon-name-part><tp:taxon-name-part taxon-name-part-type="species" reg="lushanensis">lushanensis</tp:taxon-name-part></tp:taxon-name>
                  </italic>
                </td><td rowspan="1" colspan="1">
                  <italic>
                    <tp:taxon-name><tp:taxon-name-part taxon-name-part-type="genus" reg="Lachnum">Lachnum</tp:taxon-name-part><tp:taxon-name-part taxon-name-part-type="species" reg="lushanense">lushanense</tp:taxon-name-part></tp:taxon-name>
                  </italic>
                </td><td rowspan="1" colspan="1">
                  <italic>
                    <tp:taxon-name><tp:taxon-name-part taxon-name-part-type="genus" reg="Lachnum">Lachnum</tp:taxon-name-part><tp:taxon-name-part taxon-name-part-type="species" reg="lushanense">lushanense</tp:taxon-name-part></tp:taxon-name>
                  </italic>
                </td><td rowspan="1" colspan="1">CHINA</td><td rowspan="1" colspan="1">(unspecified)</td><td rowspan="1" colspan="1">SH1155706.08FU</td><td rowspan="1" colspan="1">SH1523143.08FU</td><td rowspan="1" colspan="1">VSH97_8</td><td rowspan="1" colspan="1">VSH985_10</td></tr><tr><td rowspan="1" colspan="1">
                  <ext-link xmlns:xlink="http://www.w3.org/1999/xlink" ext-link-type="gen" xlink:href="MG434782" xlink:type="simple">MG434782</ext-link>
                </td><td rowspan="1" colspan="1"/><td rowspan="1" colspan="1">unpublished</td><td rowspan="1" colspan="1">
                  <italic>
                    <tp:taxon-name><tp:taxon-name-part taxon-name-part-type="genus" reg="Erioscyphella">E.</tp:taxon-name-part><tp:taxon-name-part taxon-name-part-type="species" reg="lushanensis">lushanensis</tp:taxon-name-part></tp:taxon-name>
                  </italic>
                </td><td rowspan="1" colspan="1"><italic><tp:taxon-name><tp:taxon-name-part taxon-name-part-type="genus" reg="Erioscyphella">Erioscyphella</tp:taxon-name-part></tp:taxon-name></italic> sp.</td><td rowspan="1" colspan="1">
                  <italic>
                    <tp:taxon-name><tp:taxon-name-part taxon-name-part-type="genus" reg="Erioscyphella">E.</tp:taxon-name-part><tp:taxon-name-part taxon-name-part-type="species" reg="lushanensis">lushanensis</tp:taxon-name-part></tp:taxon-name>
                  </italic>
                </td><td rowspan="1" colspan="1">INDIA, Tangmarg</td><td rowspan="1" colspan="1">root tips of <italic><tp:taxon-name><tp:taxon-name-part taxon-name-part-type="genus" reg="Pinus">Pinus</tp:taxon-name-part><tp:taxon-name-part taxon-name-part-type="species" reg="wallichiana">wallichiana</tp:taxon-name-part></tp:taxon-name></italic> (ectomycorrhiza)</td><td rowspan="1" colspan="1">(unassigned)</td><td rowspan="1" colspan="1">(unassigned)</td><td rowspan="1" colspan="1">VSH97_8</td><td rowspan="1" colspan="1">VSH985_10</td></tr><tr><td rowspan="1" colspan="1"><ext-link xmlns:xlink="http://www.w3.org/1999/xlink" ext-link-type="gen" xlink:href="UDB0779081" xlink:type="simple">UDB0779081</ext-link>/<ext-link xmlns:xlink="http://www.w3.org/1999/xlink" ext-link-type="gen" xlink:href="LC669469" xlink:type="simple">LC669469</ext-link></td><td rowspan="1" colspan="1">81272</td><td rowspan="1" colspan="1">this study</td><td rowspan="1" colspan="1">
                  <italic>
                    <tp:taxon-name><tp:taxon-name-part taxon-name-part-type="genus" reg="Erioscyphella">E.</tp:taxon-name-part><tp:taxon-name-part taxon-name-part-type="species" reg="papillaris">papillaris</tp:taxon-name-part></tp:taxon-name>
                  </italic>
                </td><td rowspan="1" colspan="1">-</td><td rowspan="1" colspan="1">-</td><td rowspan="1" colspan="1">JAPAN, Gunma, Minakami</td><td rowspan="1" colspan="1">leaf of unidentified bamboo</td><td rowspan="1" colspan="1">†SH3569656.08FU</td><td rowspan="1" colspan="1">†SH3597463.08FU</td><td rowspan="1" colspan="1">VSH97_23</td><td rowspan="1" colspan="1">VSH985_26</td></tr><tr><td rowspan="1" colspan="1"><ext-link xmlns:xlink="http://www.w3.org/1999/xlink" ext-link-type="gen" xlink:href="UDB0779084" xlink:type="simple">UDB0779084</ext-link>/<ext-link xmlns:xlink="http://www.w3.org/1999/xlink" ext-link-type="gen" xlink:href="LC669472" xlink:type="simple">LC669472</ext-link></td><td rowspan="1" colspan="1">81401</td><td rowspan="1" colspan="1">this study</td><td rowspan="1" colspan="1">
                  <italic>
                    <tp:taxon-name><tp:taxon-name-part taxon-name-part-type="genus" reg="Erioscyphella">E.</tp:taxon-name-part><tp:taxon-name-part taxon-name-part-type="species" reg="sasibrevispora">sasibrevispora</tp:taxon-name-part></tp:taxon-name>
                  </italic>
                </td><td rowspan="1" colspan="1">-</td><td rowspan="1" colspan="1">-</td><td rowspan="1" colspan="1">JAPAN, Hokkaido, Tomakomai</td><td rowspan="1" colspan="1">culm of <italic><tp:taxon-name><tp:taxon-name-part taxon-name-part-type="genus" reg="Sasa">Sasa</tp:taxon-name-part><tp:taxon-name-part taxon-name-part-type="species" reg="nipponica">nipponica</tp:taxon-name-part></tp:taxon-name></italic></td><td rowspan="1" colspan="1">SH3569657.08FU</td><td rowspan="1" colspan="1">SH3597464.08FU</td><td rowspan="1" colspan="1">VSH97_13</td><td rowspan="1" colspan="1">VSH985_23</td></tr><tr><td rowspan="1" colspan="1"><ext-link xmlns:xlink="http://www.w3.org/1999/xlink" ext-link-type="gen" xlink:href="UDB0779082" xlink:type="simple">UDB0779082</ext-link>/<ext-link xmlns:xlink="http://www.w3.org/1999/xlink" ext-link-type="gen" xlink:href="LC669470" xlink:type="simple">LC669470</ext-link></td><td rowspan="1" colspan="1">80399</td><td rowspan="1" colspan="1">this study</td><td rowspan="1" colspan="1">
                  <italic>
                    <tp:taxon-name><tp:taxon-name-part taxon-name-part-type="genus" reg="Erioscyphella">E.</tp:taxon-name-part><tp:taxon-name-part taxon-name-part-type="species" reg="sasibrevispora">sasibrevispora</tp:taxon-name-part></tp:taxon-name>
                  </italic>
                </td><td rowspan="1" colspan="1">-</td><td rowspan="1" colspan="1">-</td><td rowspan="1" colspan="1">JAPAN, Gunma, Higashi-Agatsuma</td><td rowspan="1" colspan="1">sheath of <italic><tp:taxon-name><tp:taxon-name-part taxon-name-part-type="genus" reg="Sasa">Sasa</tp:taxon-name-part><tp:taxon-name-part taxon-name-part-type="species" reg="veitchii">veitchii</tp:taxon-name-part></tp:taxon-name></italic></td><td rowspan="1" colspan="1">†SH3569657.08FU</td><td rowspan="1" colspan="1">†SH3597464.08FU</td><td rowspan="1" colspan="1">VSH97_13</td><td rowspan="1" colspan="1">VSH985_22</td></tr><tr><td rowspan="1" colspan="1"><ext-link xmlns:xlink="http://www.w3.org/1999/xlink" ext-link-type="gen" xlink:href="UDB0779085" xlink:type="simple">UDB0779085</ext-link>/<ext-link xmlns:xlink="http://www.w3.org/1999/xlink" ext-link-type="gen" xlink:href="LC669473" xlink:type="simple">LC669473</ext-link></td><td rowspan="1" colspan="1">81472</td><td rowspan="1" colspan="1">this study</td><td rowspan="1" colspan="1">
                  <italic>
                    <tp:taxon-name><tp:taxon-name-part taxon-name-part-type="genus" reg="Erioscyphella">E.</tp:taxon-name-part><tp:taxon-name-part taxon-name-part-type="species" reg="otanii">otanii</tp:taxon-name-part></tp:taxon-name>
                  </italic>
                </td><td rowspan="1" colspan="1">-</td><td rowspan="1" colspan="1">-</td><td rowspan="1" colspan="1">JAPAN, Hokkaido, Horonobe, Teshio Experimental Forest, Hokkaido University</td><td rowspan="1" colspan="1">leaf of <italic><tp:taxon-name><tp:taxon-name-part taxon-name-part-type="genus" reg="Sasa">Sasa</tp:taxon-name-part><tp:taxon-name-part taxon-name-part-type="species" reg="senanensis">senanensis</tp:taxon-name-part></tp:taxon-name></italic></td><td rowspan="1" colspan="1">†SH3569658.08FU</td><td rowspan="1" colspan="1">†SH3597465.08FU</td><td rowspan="1" colspan="1">VSH97_24</td><td rowspan="1" colspan="1">VSH985_27</td></tr><tr><td rowspan="1" colspan="1"><ext-link xmlns:xlink="http://www.w3.org/1999/xlink" ext-link-type="gen" xlink:href="UDB0779087" xlink:type="simple">UDB0779087</ext-link>/<ext-link xmlns:xlink="http://www.w3.org/1999/xlink" ext-link-type="gen" xlink:href="LC669475" xlink:type="simple">LC669475</ext-link></td><td rowspan="1" colspan="1">17245</td><td rowspan="1" colspan="1">this study</td><td rowspan="1" colspan="1">
                  <italic>
                    <tp:taxon-name><tp:taxon-name-part taxon-name-part-type="genus" reg="Lachnum">Lachnum</tp:taxon-name-part><tp:taxon-name-part taxon-name-part-type="species" reg="mapirianum">mapirianum</tp:taxon-name-part></tp:taxon-name>
                  </italic>
                </td><td rowspan="1" colspan="1">-</td><td rowspan="1" colspan="1">-</td><td rowspan="1" colspan="1">MALAYSIA, Gerik</td><td rowspan="1" colspan="1">leaf of unidentified tree</td><td rowspan="1" colspan="1">†SH3569659.08FU</td><td rowspan="1" colspan="1">†SH3597466.08FU</td><td rowspan="1" colspan="1">VSH97_17</td><td rowspan="1" colspan="1">VSH985_18</td></tr><tr><td rowspan="1" colspan="1"><ext-link xmlns:xlink="http://www.w3.org/1999/xlink" ext-link-type="gen" xlink:href="UDB0779088" xlink:type="simple">UDB0779088</ext-link>/<ext-link xmlns:xlink="http://www.w3.org/1999/xlink" ext-link-type="gen" xlink:href="LC669476" xlink:type="simple">LC669476</ext-link></td><td rowspan="1" colspan="1">17249</td><td rowspan="1" colspan="1">this study</td><td rowspan="1" colspan="1">
                  <italic>
                    <tp:taxon-name><tp:taxon-name-part taxon-name-part-type="genus" reg="Lachnum">Lachnum</tp:taxon-name-part><tp:taxon-name-part taxon-name-part-type="species" reg="mapirianum">mapirianum</tp:taxon-name-part></tp:taxon-name>
                  </italic>
                </td><td rowspan="1" colspan="1">-</td><td rowspan="1" colspan="1">-</td><td rowspan="1" colspan="1">MALAYSIA, Gerik</td><td rowspan="1" colspan="1">leaf of unidentified tree</td><td rowspan="1" colspan="1">SH3569659.08FU</td><td rowspan="1" colspan="1">SH3597466.08FU</td><td rowspan="1" colspan="1">VSH97_17</td><td rowspan="1" colspan="1">VSH985_18</td></tr></tbody></table><table-wrap-foot><fn><p>† Representative sequence of each <abbrev xmlns:xlink="http://www.w3.org/1999/xlink" xlink:title="Species Hypotheses" id="ABBRID0EWVEK" xlink:type="simple">SH</abbrev> ‡ Reference sequence of each <abbrev xmlns:xlink="http://www.w3.org/1999/xlink" xlink:title="Species Hypotheses" id="ABBRID0E1VEK" xlink:type="simple">SH</abbrev></p></fn></table-wrap-foot></table-wrap><supplementary-material xmlns:xlink="http://www.w3.org/1999/xlink" id="S1" position="float" orientation="portrait" xlink:type="simple"><label>Supplementary material 1</label><caption><p>Figure S1. <abbrev xlink:title="Maximum likelihood" id="ABBRID0E36FM" xlink:type="simple">ML</abbrev> trees</p></caption><statement content-type="dataType"><label>Data type</label><p>Image.</p></statement><statement content-type="notes"><label>Explanation note</label><p><abbrev xlink:title="Maximum likelihood" id="ABBRID0EFAGM" xlink:type="simple">ML</abbrev> trees based on ITS (<bold>A</bold>), <abbrev xlink:title="large subunit" id="ABBRID0ELAGM" xlink:type="simple">LSU</abbrev> (B), <abbrev xlink:title="mitochondrial small subunit" id="ABBRID0EPAGM" xlink:type="simple">mtSSU</abbrev> (<bold>C</bold>) and <abbrev xlink:title="RNA polymerase II gene" id="ABBRID0EVAGM" xlink:type="simple">RPB2</abbrev> (<bold>D</bold>) constructed using MEGA X. Bootstrap values &gt; 50% are indicated on branches and branches with MLBS &gt; 70% are shown bold.</p></statement><media xlink:href="mycokeys-87-001-s001.pdf" mimetype="application" mime-subtype="pdf" position="float" orientation="portrait" xlink:type="simple" id="oo_643424.pdf"><uri content-type="original_file" xlink:type="simple">https://binary.pensoft.net/file/643424</uri></media><permissions><license xlink:type="simple"><license-p>This dataset is made available under the Open Database License (http://opendatacommons.org/licenses/odbl/1.0/). The Open Database License (ODbL) is a license agreement intended to allow users to freely share, modify, and use this Dataset while maintaining this same freedom for others, provided that the original source and author(s) are credited.</license-p></license></permissions><attrib specific-use="authors">Yukito Tochihara, Tsuyoshi Hosoya</attrib></supplementary-material></tp:treatment-sec><ref-list><ref id="B52"><mixed-citation xmlns:xlink="http://www.w3.org/1999/xlink" xlink:type="simple"><person-group><name name-style="western"><surname>Miyoshi</surname><given-names>T</given-names></name><name name-style="western"><surname>Ono</surname><given-names>Y</given-names></name><name name-style="western"><surname>Shimizu</surname><given-names>S</given-names></name></person-group> (<year>2007</year>) <article-title>Occurrence of concave stem canker of citrus in Ehime prefecture [Japan] and detection of the pathogenic fungus <italic><tp:taxon-name><tp:taxon-name-part taxon-name-part-type="genus">Lachnum</tp:taxon-name-part><tp:taxon-name-part taxon-name-part-type="species">abnorme</tp:taxon-name-part></tp:taxon-name></italic> by PCR.</article-title><source>Japanese Journal of Phytopathology</source><volume>73</volume>(<issue>1</issue>): <fpage>9</fpage>–<lpage>14</lpage>. <ext-link xlink:type="simple" ext-link-type="doi" xlink:href="10.3186/jjphytopath.73.9">https://doi.org/10.3186/jjphytopath.73.9</ext-link> [in Japanese]</mixed-citation></ref><ref id="B76"><mixed-citation xmlns:xlink="http://www.w3.org/1999/xlink" xlink:type="simple"><person-group><name name-style="western"><surname>Zhao</surname><given-names>P</given-names></name><name name-style="western"><surname>Zhuang</surname><given-names>WY</given-names></name></person-group> (<year>2011</year>) <article-title>Evaluation of ITS region as a possible DNA barcode for the genus <italic><tp:taxon-name><tp:taxon-name-part taxon-name-part-type="genus">Lachnum</tp:taxon-name-part></tp:taxon-name></italic> (<tp:taxon-name><tp:taxon-name-part taxon-name-part-type="order">Helotiales</tp:taxon-name-part></tp:taxon-name>).</article-title><source>Mycosystema</source><volume>30</volume>(<issue>6</issue>): <fpage>932</fpage>–<lpage>937</lpage>.</mixed-citation></ref><ref id="B31"><mixed-citation xmlns:xlink="http://www.w3.org/1999/xlink" xlink:type="simple"><person-group><name name-style="western"><surname>Han</surname><given-names>JG</given-names></name><name name-style="western"><surname>Hosoya</surname><given-names>T</given-names></name><name name-style="western"><surname>Sung</surname><given-names>GH</given-names></name><name name-style="western"><surname>Shin</surname><given-names>HD</given-names></name></person-group> (<year>2014</year>) <article-title>Phylogenetic reassessment of <tp:taxon-name><tp:taxon-name-part taxon-name-part-type="family">Hyaloscyphaceae</tp:taxon-name-part></tp:taxon-name> sensu lato (<tp:taxon-name><tp:taxon-name-part taxon-name-part-type="order">Helotiales</tp:taxon-name-part></tp:taxon-name>, <tp:taxon-name><tp:taxon-name-part taxon-name-part-type="class">Leotiomycetes</tp:taxon-name-part></tp:taxon-name>) based on multigene analyses.</article-title><source>Fungal Biology</source><volume>118</volume>: <fpage>150</fpage>–<lpage>167</lpage>. <ext-link xlink:type="simple" ext-link-type="doi" xlink:href="10.1016/j.funbio.2013.11.004">https://doi.org/10.1016/j.funbio.2013.11.004</ext-link></mixed-citation></ref><ref id="B18"><mixed-citation xmlns:xlink="http://www.w3.org/1999/xlink" xlink:type="simple"><person-group><name name-style="western"><surname>Ekanayaka</surname><given-names>AH</given-names></name><name name-style="western"><surname>Hyde</surname><given-names>KD</given-names></name><name name-style="western"><surname>Gentekaki</surname><given-names>E</given-names></name><name name-style="western"><surname>McKenzie</surname><given-names>EHC</given-names></name><name name-style="western"><surname>Zhao</surname><given-names>Q</given-names></name><name name-style="western"><surname>Bulgakov</surname><given-names>TS</given-names></name><name name-style="western"><surname>Camporesi</surname><given-names>E</given-names></name></person-group> (<year>2019</year>) <article-title>Preliminary classification of <tp:taxon-name><tp:taxon-name-part taxon-name-part-type="class">Leotiomycetes</tp:taxon-name-part></tp:taxon-name>.</article-title><source>Mycosphere</source><volume>10</volume>: <fpage>310</fpage>–<lpage>489</lpage>. <ext-link xlink:type="simple" ext-link-type="doi" xlink:href="10.5943/mycosphere/10/1/7">https://doi.org/10.5943/mycosphere/10/1/7</ext-link></mixed-citation></ref><ref id="B36"><mixed-citation xmlns:xlink="http://www.w3.org/1999/xlink" xlink:type="simple"><person-group><name name-style="western"><surname>Hosoya</surname><given-names>T</given-names></name><name name-style="western"><surname>Sasagawa</surname><given-names>R</given-names></name><name name-style="western"><surname>Hosaka</surname><given-names>K</given-names></name><name name-style="western"><surname>Gi-Ho</surname><given-names>S</given-names></name><name name-style="western"><surname>Hirayama</surname><given-names>Y</given-names></name><name name-style="western"><surname>Yamaguchi</surname><given-names>K</given-names></name><name name-style="western"><surname>Toyama</surname><given-names>K</given-names></name><name name-style="western"><surname>Kakishima</surname><given-names>M</given-names></name></person-group> (<year>2010</year>) <article-title>Molecular phylogenetic studies of <italic><tp:taxon-name><tp:taxon-name-part taxon-name-part-type="genus">Lachnum</tp:taxon-name-part></tp:taxon-name></italic> and its allies based on the Japanese material.</article-title><source>Mycoscience</source><volume>51</volume>(<issue>3</issue>): <fpage>170</fpage>–<lpage>180</lpage>. <ext-link xlink:type="simple" ext-link-type="doi" xlink:href="10.1007/S10267-009-0023-1">https://doi.org/10.1007/S10267-009-0023-1</ext-link></mixed-citation></ref><ref id="B77"><mixed-citation xmlns:xlink="http://www.w3.org/1999/xlink" xlink:type="simple"><person-group><name name-style="western"><surname>Zhao</surname><given-names>YJ</given-names></name><name name-style="western"><surname>Hosoya</surname><given-names>T</given-names></name><name name-style="western"><surname>Baral</surname><given-names>HO</given-names></name><name name-style="western"><surname>Hosaka</surname><given-names>K</given-names></name><name name-style="western"><surname>Kakishima</surname><given-names>M</given-names></name></person-group> (<year>2012</year>) <article-title><italic><tp:taxon-name><tp:taxon-name-part taxon-name-part-type="genus">Hymenoscyphus</tp:taxon-name-part><tp:taxon-name-part taxon-name-part-type="species">pseudoalbidus</tp:taxon-name-part></tp:taxon-name></italic>, the correct name for <italic><tp:taxon-name><tp:taxon-name-part taxon-name-part-type="genus">Lambertella</tp:taxon-name-part><tp:taxon-name-part taxon-name-part-type="species">albida</tp:taxon-name-part></tp:taxon-name></italic> reported from Japan.</article-title><source>Mycotaxon</source><volume>122</volume>: <fpage>25</fpage>–<lpage>41</lpage>. <ext-link xlink:type="simple" ext-link-type="doi" xlink:href="10.5248/122.25">https://doi.org/10.5248/122.25</ext-link></mixed-citation></ref><ref id="B56"><mixed-citation xmlns:xlink="http://www.w3.org/1999/xlink" xlink:type="simple"><person-group><name name-style="western"><surname>Perić</surname><given-names>B</given-names></name><name name-style="western"><surname>Baral</surname><given-names>HO</given-names></name></person-group> (<year>2014</year>) <article-title><italic><tp:taxon-name><tp:taxon-name-part taxon-name-part-type="genus">Erioscyphella</tp:taxon-name-part><tp:taxon-name-part taxon-name-part-type="species">curvispora</tp:taxon-name-part></tp:taxon-name></italic> spec. nov. from Montenegro.</article-title><source>Mycologia Montenegrina</source><volume>17</volume>: <fpage>89</fpage>–<lpage>104</lpage>. <ext-link xlink:type="simple" ext-link-type="uri" xlink:href="https://www.etis.ee/File/DownloadPublic/ab9f7b44-b094-4148-8508-a48479be0ba9?">https://www.etis.ee/File/DownloadPublic/ab9f7b44-b094-4148-8508-a48479be0ba9?</ext-link> [Accessed on: 2020-02-15]</mixed-citation></ref><ref id="B70"><mixed-citation xmlns:xlink="http://www.w3.org/1999/xlink" xlink:type="simple"><person-group><name name-style="western"><surname>Tello</surname><given-names>S</given-names></name><name name-style="western"><surname>Baral</surname><given-names>HO</given-names></name></person-group> (<year>2016</year>) <article-title><italic><tp:taxon-name><tp:taxon-name-part taxon-name-part-type="genus">Erioscyphella</tp:taxon-name-part><tp:taxon-name-part taxon-name-part-type="species">lunata</tp:taxon-name-part></tp:taxon-name></italic> (<tp:taxon-name><tp:taxon-name-part taxon-name-part-type="family">Lachnaceae</tp:taxon-name-part></tp:taxon-name>), a rare discomycete collected in Spain. Ascomycete.</article-title><source>org</source><volume>8</volume>(<issue>4</issue>): <fpage>157</fpage>–<lpage>162</lpage>. <ext-link xlink:type="simple" ext-link-type="doi" xlink:href="10.25664/ART-0183">https://doi.org/10.25664/ART-0183</ext-link></mixed-citation></ref><ref id="B38"><mixed-citation xmlns:xlink="http://www.w3.org/1999/xlink" xlink:type="simple"><person-group><name name-style="western"><surname>Johnston</surname><given-names>PR</given-names></name><name name-style="western"><surname>Quijada</surname><given-names>L</given-names></name><name name-style="western"><surname>Smith</surname><given-names>CA</given-names></name><name name-style="western"><surname>Baral</surname><given-names>HO</given-names></name><name name-style="western"><surname>Hosoya</surname><given-names>T</given-names></name><name name-style="western"><surname>Baschien</surname><given-names>C</given-names></name><name name-style="western"><surname>Pärtel</surname><given-names>K</given-names></name><name name-style="western"><surname>Zhuang</surname><given-names>WY</given-names></name><name name-style="western"><surname>Haelewaters</surname><given-names>D</given-names></name><name name-style="western"><surname>Park</surname><given-names>D</given-names></name><name name-style="western"><surname>Carl</surname><given-names>S</given-names></name><name name-style="western"><surname>López-Giráldez</surname><given-names>F</given-names></name><name name-style="western"><surname>Wang</surname><given-names>Z</given-names></name><name name-style="western"><surname>Townsend</surname><given-names>JP</given-names></name></person-group> (<year>2019</year>) A multigene phylogeny toward a new phylogenetic classification of <tp:taxon-name><tp:taxon-name-part taxon-name-part-type="class">Leotiomycetes</tp:taxon-name-part></tp:taxon-name>. IMA Fungus 10: e1. <ext-link xlink:type="simple" ext-link-type="doi" xlink:href="10.1186/s43008-019-0002-x">https://doi.org/10.1186/s43008-019-0002-x</ext-link></mixed-citation></ref><ref id="B75"><mixed-citation xmlns:xlink="http://www.w3.org/1999/xlink" xlink:type="simple"><person-group><name name-style="western"><surname>Zhao</surname><given-names>M</given-names></name><name name-style="western"><surname>Yuan</surname><given-names>LY</given-names></name><name name-style="western"><surname>Guo</surname><given-names>DL</given-names></name><name name-style="western"><surname>Ye</surname><given-names>Y</given-names></name><name name-style="western"><surname>Da-Wa</surname><given-names>ZM</given-names></name><name name-style="western"><surname>Wang</surname><given-names>XL</given-names></name><name name-style="western"><surname>Ma</surname><given-names>FW</given-names></name><name name-style="western"><surname>Chen</surname><given-names>L</given-names></name><name name-style="western"><surname>Gu</surname><given-names>YC</given-names></name><name name-style="western"><surname>Ding</surname><given-names>LS</given-names></name><name name-style="western"><surname>Zhou</surname><given-names>Y</given-names></name></person-group> (<year>2018</year>) <article-title>Bioactive halogenated dihydroisocoumarins produced by the endophytic fungus <italic><tp:taxon-name><tp:taxon-name-part taxon-name-part-type="genus">Lachnum</tp:taxon-name-part><tp:taxon-name-part taxon-name-part-type="species">palmae</tp:taxon-name-part></tp:taxon-name></italic> isolated from <italic><tp:taxon-name><tp:taxon-name-part taxon-name-part-type="genus">Przewalskia</tp:taxon-name-part><tp:taxon-name-part taxon-name-part-type="species">tangutica</tp:taxon-name-part></tp:taxon-name></italic>.</article-title><source>Phytochemistry</source><volume>148</volume>: <fpage>97</fpage>–<lpage>103</lpage>. <ext-link xlink:type="simple" ext-link-type="doi" xlink:href="10.1016/j.phytochem.2018.01.018">https://doi.org/10.1016/j.phytochem.2018.01.018</ext-link></mixed-citation></ref><ref id="B11"><mixed-citation xmlns:xlink="http://www.w3.org/1999/xlink" xlink:type="simple"><person-group><name name-style="western"><surname>Cantrell</surname><given-names>SA</given-names></name><name name-style="western"><surname>Hanlin</surname><given-names>RT</given-names></name></person-group> (<year>1997</year>) <article-title>Phylogenetic relationships in the family <tp:taxon-name><tp:taxon-name-part taxon-name-part-type="family">Hyaloscyphaceae</tp:taxon-name-part></tp:taxon-name> inferred from sequences of ITS regions, 5.8S ribosomal DNA and morphological characters.</article-title><source>Mycologia</source><volume>89</volume>(<issue>5</issue>): <fpage>745</fpage>–<lpage>755</lpage>. <ext-link xlink:type="simple" ext-link-type="doi" xlink:href="10.1080/00275514.1997.12026841">https://doi.org/10.1080/00275514.1997.12026841</ext-link></mixed-citation></ref><ref id="B27"><mixed-citation xmlns:xlink="http://www.w3.org/1999/xlink" xlink:type="simple"><person-group><name name-style="western"><surname>Haines</surname><given-names>JH</given-names></name></person-group> (<year>1992</year>) <article-title>Studies in the <tp:taxon-name><tp:taxon-name-part taxon-name-part-type="family">Hyaloscyphaceae</tp:taxon-name-part></tp:taxon-name>. VI: The genus <italic><tp:taxon-name><tp:taxon-name-part taxon-name-part-type="genus">Lachnum</tp:taxon-name-part></tp:taxon-name></italic> (ascomycetes) of the Guayana Highlands.</article-title><source>Nova Hedwigia</source><volume>54</volume>: <fpage>97</fpage>–<lpage>112</lpage>.</mixed-citation></ref><ref id="B80"><mixed-citation xmlns:xlink="http://www.w3.org/1999/xlink" xlink:type="simple"><person-group><name name-style="western"><surname>Zhuang</surname><given-names>WY</given-names></name><name name-style="western"><surname>Wang</surname><given-names>Z</given-names></name></person-group> (<year>1998b</year>) <article-title><tp:taxon-name><tp:taxon-name-part taxon-name-part-type="family">Discomycetes</tp:taxon-name-part></tp:taxon-name> of tropical China. I. Collections from Hainan Island.</article-title><source>Mycotaxon</source><volume>67</volume>: <fpage>21</fpage>–<lpage>31</lpage>.</mixed-citation></ref><ref id="B35"><mixed-citation xmlns:xlink="http://www.w3.org/1999/xlink" xlink:type="simple"><person-group><name name-style="western"><surname>Hosoya</surname><given-names>T</given-names></name><name name-style="western"><surname>Saito</surname><given-names>Y</given-names></name><name name-style="western"><surname>Sasagawa</surname><given-names>R</given-names></name></person-group> (<year>2013</year>) <article-title>Enumeration of remarkable Japanese discomycetes (7): Notes on one operculate discomycete and one inoperculate discomycete. Bulletin of the National Science Museum.</article-title><source>Series B, Botany</source><volume>39</volume>(<issue>4</issue>): <fpage>151</fpage>–<lpage>158</lpage>. <ext-link xlink:type="simple" ext-link-type="uri" xlink:href="https://www.kahaku.go.jp/research/publication/botany/download/39_4/BNMNS_B39-4_151-158.pdf">https://www.kahaku.go.jp/research/publication/botany/download/39_4/BNMNS_B39-4_151-158.pdf</ext-link> [Accessed on: 2020-03-12]</mixed-citation></ref></ref-list></tp:taxon-treatment>
