# Supplementary material for: ﻿Examination of the generic concept and species boundaries of the genus Erioscyphella (Lachnaceae, Helotiales, Ascomycota) with the proposal of new species and new combinations based on the Japanese materials
Source: MycoKeys. 2022 Feb 8;87:1–52. doi: 10.3897/mycokeys.87.73082 (PMC8847282; doi:10.3897/mycokeys.87.73082)
Supplement: XML Treatment for Erioscyphella insulae [file mycokeys.87.73082-treatment3.xml]

<!DOCTYPE tp:taxon-treatment
  PUBLIC "-//TaxonX//DTD Taxonomic Treatment Publishing DTD v0 20100105//EN" "tax-treatment-NSO.dtd">
<tp:taxon-treatment xmlns:tp="http://www.plazi.org/taxpub"><tp:treatment-meta><kwd-group><label>Taxon classification</label><kwd>
              <named-content content-type="kingdom">Fungi</named-content>
            </kwd><kwd>
              <named-content content-type="order">Helotiales</named-content>
            </kwd><kwd>
              <named-content content-type="family">Lachnaceae</named-content>
            </kwd></kwd-group><mixed-citation publication-type="journal"><person-group><name><surname>Tochihara</surname><given-names>Yukito</given-names></name><name><surname>Hosoya</surname><given-names>Tsuyoshi</given-names></name></person-group><article-title>﻿Examination of the generic concept and species boundaries of the genus <italic><tp:taxon-name><tp:taxon-name-part taxon-name-part-type="genus" reg="Erioscyphella">Erioscyphella</tp:taxon-name-part></tp:taxon-name></italic> (<tp:taxon-name><tp:taxon-name-part taxon-name-part-type="family">Lachnaceae</tp:taxon-name-part></tp:taxon-name>, <tp:taxon-name><tp:taxon-name-part taxon-name-part-type="order">Helotiales</tp:taxon-name-part></tp:taxon-name>, <tp:taxon-name><tp:taxon-name-part taxon-name-part-type="phylum">Ascomycota</tp:taxon-name-part></tp:taxon-name>) with the proposal of new species and new combinations based on the Japanese materials</article-title><source>MycoKeys</source><day>08</day><month>02</month><year>2022</year><volume>87</volume><fpage>1</fpage><lpage>52</lpage><pub-id pub-id-type="doi">10.3897/mycokeys.87.73082</pub-id></mixed-citation></tp:treatment-meta><tp:nomenclature><label>﻿</label><tp:taxon-name>
            <tp:taxon-name-part taxon-name-part-type="genus" reg="Erioscyphella">Erioscyphella</tp:taxon-name-part>
            <tp:taxon-name-part taxon-name-part-type="species" reg="insulae">insulae</tp:taxon-name-part>
            <object-id xmlns:xlink="http://www.w3.org/1999/xlink" content-type="mycobank" xlink:type="simple">MycoBank No: 835703</object-id>
          </tp:taxon-name><tp:taxon-authority>Tochihara &amp; Hosoya</tp:taxon-authority><tp:taxon-status xmlns:xlink="http://www.w3.org/1999/xlink" xlink:type="simple">sp. nov.</tp:taxon-status><xref ref-type="fig" rid="F7">Figs 7</xref><xref ref-type="fig" rid="F8">, 8</xref></tp:nomenclature><tp:treatment-sec sec-type="diagnosis" id="SECID0EWJHK"><title>Diagnosis.</title><p>Characterized by pure white apothecia unlike related species <italic><tp:taxon-name><tp:taxon-name-part taxon-name-part-type="genus" reg="Lachnum">Lachnum</tp:taxon-name-part><tp:taxon-name-part taxon-name-part-type="species" reg="nothofagi">nothofagi</tp:taxon-name-part></tp:taxon-name></italic>, and two-layered ectal excipulum.</p></tp:treatment-sec><tp:treatment-sec sec-type="Holotype" id="SECID0EHKHK"><title>Holotype.</title><p>Japan, Okinawa, Yaeyama, Taketomi, Iriomote Island, Otomi,<named-content xmlns:xlink="http://www.w3.org/1999/xlink" content-type="dwc:verbatimCoordinates" xlink:type="simple"><named-content content-type="geo-json" specific-use="{&#34;type&#34;:&#34;Point&#34;,&#34;coordinates&#34;:[123.866128,24.297458]}" id="NCID0EQKHK" xlink:type="simple"> 24.297458, 123.866128</named-content></named-content>, ca 50 m, 12 Jun. 2011, on fallen bark of unidentified tree, T.Fukiharu (<named-content xmlns:xlink="http://www.w3.org/1999/xlink" content-type="dwc:institutional_code" xlink:type="simple">TNS</named-content>-F-39720).</p></tp:treatment-sec><tp:treatment-sec sec-type="GenBank/UNITE no. ex holotype" id="SECID0EZKHK"><title>GenBank/UNITE no. ex holotype.</title><p><ext-link xmlns:xlink="http://www.w3.org/1999/xlink" ext-link-type="gen" xlink:href="LC669451" xlink:type="simple">LC669451</ext-link>/<ext-link xmlns:xlink="http://www.w3.org/1999/xlink" ext-link-type="gen" xlink:href="UDB0779063" xlink:type="simple">UDB0779063</ext-link> (ITS), <ext-link xmlns:xlink="http://www.w3.org/1999/xlink" ext-link-type="gen" xlink:href="LC533177" xlink:type="simple">LC533177</ext-link> (<abbrev xmlns:xlink="http://www.w3.org/1999/xlink" xlink:title="large subunit" id="ABBRID0E6KHK" xlink:type="simple">LSU</abbrev>), <ext-link xmlns:xlink="http://www.w3.org/1999/xlink" ext-link-type="gen" xlink:href="LC533261" xlink:type="simple">LC533261</ext-link> (<abbrev xmlns:xlink="http://www.w3.org/1999/xlink" xlink:title="mitochondrial small subunit" id="ABBRID0EDLHK" xlink:type="simple">mtSSU</abbrev>), <ext-link xmlns:xlink="http://www.w3.org/1999/xlink" ext-link-type="gen" xlink:href="LC533207" xlink:type="simple">LC533207</ext-link> (<abbrev xmlns:xlink="http://www.w3.org/1999/xlink" xlink:title="RNA polymerase II gene" id="ABBRID0EHLHK" xlink:type="simple">RPB2</abbrev>).</p></tp:treatment-sec><tp:treatment-sec sec-type="material" id="SECID0ELLHK"><title>Other specimens examined.</title><p>Japan, Bonin Islands, Hahajima Island, Sekimon,<named-content xmlns:xlink="http://www.w3.org/1999/xlink" content-type="dwc:verbatimCoordinates" xlink:type="simple"><named-content content-type="geo-json" specific-use="{&#34;type&#34;:&#34;Point&#34;,&#34;coordinates&#34;:[142.152222,26.666686]}" id="NCID0EULHK" xlink:type="simple"> 26.666686, 142.152222</named-content></named-content>, ca 260 m, 24 Jun. 2009, on fallen bark of unidentified tree, T.Hosoya (<named-content xmlns:xlink="http://www.w3.org/1999/xlink" content-type="dwc:institutional_code" xlink:type="simple">TNS</named-content>-F-26485, 26500).</p></tp:treatment-sec><tp:treatment-sec sec-type="etymology" id="SECID0E4LHK"><title>Etymology.</title><p>Referring to the occurrence of the species on remote islands in Japan.</p></tp:treatment-sec><tp:treatment-sec sec-type="Japanese name" id="SECID0ECMHK"><title>Japanese name.</title><p>Shima-hina-no-chawantake.</p></tp:treatment-sec><tp:treatment-sec sec-type="description" id="SECID0EHMHK"><title>Description.</title><p>Apothecia gregarious, superficial, 0.7–1.4(–2.5) mm in diameter, short- and thick-stipitate, up to 0.8 mm high, externally white to cream throughout but sometimes pale brown in the lower parts, covered with white hairs. Disc concave, cream to pale yellow (fresh state not observed). Ectal excipulum composed of two layers: outer layer <italic>textura angularis</italic>, up to 20 µm thick, 3–28 × 2–8 µm, hyaline, thin to relatively thick-walled, with cell walls smooth; inner layer up to 15 µm thick, <italic>textura porrecta</italic> composed of hyaline hyphae up to 5 µm wide. Medullary excipulum up to 100 µm thick, composed of hyaline hyphae forming <italic>textura intricata</italic>; hyphae up to 3 µm wide. Hairs straight or irregularly curved, cylindrical, sometimes branched, up to 125 × 2.5–3.0 µm, hyaline, completely granulate, thin-walled; lacking crystals or resinous materials; apex usually equipped with hyaline apical amorphous materials. Asci (88–)92–101(–106) × 6–7.3(–8) µm (av. 96 ± 4.5 × 6.7 ± 0.6 µm, n = 18), 8-spored, thick-walled, cylindrical-clavate, arising from ascogenous hyphae branching several times; pore blue in <abbrev xmlns:xlink="http://www.w3.org/1999/xlink" xlink:title="Melzer’s reagent" id="ABBRID0ETMHK" xlink:type="simple">MLZ</abbrev> without 3% KOH pretreatment; croziers absent at the basal septa. Ascospores (24–)26.7–34.5(–39) × (1.8–)1.9–2.3(–2.5) µm (av. 31 ± 3.9 × 2.1 ± 0.2 µm, n = 18), Q = (11–)12.5–17(–20) (av. 14.7 ± 2.3, n = 18), showing various shapes and lengths, usually long fusiform and sometimes hypsiloid or sigmoid due to bending of both ends, sometimes swelling or constricted irregularly, aseptate or one- to three-septate (usually one-septate). Paraphyses straight, narrowly lanceolate, up to 2.5 µm wide, septate, exceeding the asci up to 7.5 µm.</p></tp:treatment-sec><tp:treatment-sec sec-type="description" id="SECID0EANHK"><title>Culture characteristics.</title><p>Colony of <named-content xmlns:xlink="http://www.w3.org/1999/xlink" content-type="dwc:institutional_code" xlink:type="simple">NBRC</named-content> 114445/<named-content xmlns:xlink="http://www.w3.org/1999/xlink" content-type="dwc:institutional_code" xlink:type="simple">TNS</named-content>-F-26500 and <named-content xmlns:xlink="http://www.w3.org/1999/xlink" content-type="dwc:institutional_code" xlink:type="simple">NBRC</named-content> 114459/<named-content xmlns:xlink="http://www.w3.org/1999/xlink" content-type="dwc:institutional_code" xlink:type="simple">TNS</named-content>-F-39720 on PDA relatively thick-planar, pruinose, white to cream, ivory at the margin, pale sepia. Sectors and zonation absent. Aerial mycelium white to pale ocher, mainly developed except in the margin, not forming mycelial strands. Soluble pigment amber colored produced at the center. Margin unclear, flat and immersed into agar, radially undulate. Anamorph not seen.</p></tp:treatment-sec><tp:treatment-sec sec-type="distribution" id="SECID0EWNHK"><title>Distribution.</title><p>Japan (Bonin Islands, Yaeyama Islands).</p></tp:treatment-sec><tp:treatment-sec sec-type="notes" id="SECID0E2NHK"><title>Notes.</title><p>This fungus resembles <italic><tp:taxon-name><tp:taxon-name-part taxon-name-part-type="genus" reg="Lachnum">Lachnum</tp:taxon-name-part><tp:taxon-name-part taxon-name-part-type="species" reg="nothofagi">nothofagi</tp:taxon-name-part></tp:taxon-name></italic> (Dennis) Spooner in the size and shape of apothecia, ascospores, asci, and hairs. However, <italic><tp:taxon-name><tp:taxon-name-part taxon-name-part-type="genus" reg="Erioscyphella">E.</tp:taxon-name-part><tp:taxon-name-part taxon-name-part-type="species" reg="insulae">insulae</tp:taxon-name-part></tp:taxon-name></italic> has completely hyaline hairs and ectal excipulum, and hairs are equipped with apical materials (Fig. <xref ref-type="fig" rid="F7">7J</xref>, <xref ref-type="fig" rid="F8">8A</xref>), whereas <italic><tp:taxon-name><tp:taxon-name-part taxon-name-part-type="genus" reg="Lachnum">L.</tp:taxon-name-part><tp:taxon-name-part taxon-name-part-type="species" reg="nothofagi">nothofagi</tp:taxon-name-part></tp:taxon-name></italic> has partly to totally brown hairs and ectal excipulum (<xref ref-type="bibr" rid="B68">Spooner 1987</xref>). <italic><tp:taxon-name><tp:taxon-name-part taxon-name-part-type="genus" reg="Lachnum">Lachnum</tp:taxon-name-part><tp:taxon-name-part taxon-name-part-type="species" reg="nothofagi">nothofagi</tp:taxon-name-part></tp:taxon-name></italic> is currently known only from New Zealand and Australia and mainly arises from <italic><tp:taxon-name><tp:taxon-name-part taxon-name-part-type="genus" reg="Nothofagus">Nothofagus</tp:taxon-name-part></tp:taxon-name></italic> spp., which are native in the southern hemisphere (<xref ref-type="bibr" rid="B68">Spooner 1987</xref>).</p><fig id="F7" position="float" orientation="portrait"><object-id xmlns:xlink="http://www.w3.org/1999/xlink" content-type="doi" xlink:type="simple">10.3897/mycokeys.87.73082.figure7</object-id><label>Figure 7.</label><caption><p><italic><tp:taxon-name><tp:taxon-name-part taxon-name-part-type="genus" reg="Erioscyphella">Erioscyphella</tp:taxon-name-part><tp:taxon-name-part taxon-name-part-type="species" reg="insulae">insulae</tp:taxon-name-part></tp:taxon-name></italic><named-content xmlns:xlink="http://www.w3.org/1999/xlink" content-type="dwc:institutional_code" xlink:type="simple">TNS</named-content>-F-39720 (Holotype) <bold>A</bold> dried apothecia <bold>B</bold> a pure culture on PDA (<named-content xmlns:xlink="http://www.w3.org/1999/xlink" content-type="dwc:institutional_code" xlink:type="simple">NBRC</named-content> 114459) <bold>C</bold> asci <bold>D</bold> ascal pore <abbrev xmlns:xlink="http://www.w3.org/1999/xlink" xlink:title="Melzer’s reagent" id="ABBRID0EHRHK" xlink:type="simple">MLZ</abbrev> (+) <bold>E</bold> ascospores <bold>F</bold> ascogenous hyphae <bold>G</bold> paraphyses <bold>H</bold> layer structures of excipulum <bold>H1</bold> medullary excipulum <bold>H2</bold> inner layer of ectal excipulum composed of hyphae <bold>H3</bold> outer layer of ectal excipulum composed of <italic>textura angularis</italic><bold>I, J</bold> hairs with apical amorphous materials. Mounted in <abbrev xmlns:xlink="http://www.w3.org/1999/xlink" xlink:title="cotton blue" id="ABBRID0E4RHK" xlink:type="simple">CB</abbrev>/<abbrev xmlns:xlink="http://www.w3.org/1999/xlink" xlink:title="lactic acid" id="ABBRID0EBSHK" xlink:type="simple">LA</abbrev> (<bold>C, E–J</bold>), <abbrev xmlns:xlink="http://www.w3.org/1999/xlink" xlink:title="Melzer’s reagent" id="ABBRID0EHSHK" xlink:type="simple">MLZ</abbrev> (<bold>D</bold>). Scale bars: 1 mm (<bold>A</bold>); 10 µm (<bold>A–J</bold>).</p></caption><graphic xmlns:xlink="http://www.w3.org/1999/xlink" xlink:href="mycokeys-87-001-g007.jpg" position="float" orientation="portrait" xlink:type="simple" id="oo_643414.jpg"><uri content-type="original_file" xlink:type="simple">https://binary.pensoft.net/fig/643414</uri></graphic></fig><fig id="F8" position="float" orientation="portrait"><object-id xmlns:xlink="http://www.w3.org/1999/xlink" content-type="doi" xlink:type="simple">10.3897/mycokeys.87.73082.figure8</object-id><label>Figure 8.</label><caption><p><italic><tp:taxon-name><tp:taxon-name-part taxon-name-part-type="genus" reg="Erioscyphella">Erioscyphella</tp:taxon-name-part><tp:taxon-name-part taxon-name-part-type="species" reg="insulae">insulae</tp:taxon-name-part></tp:taxon-name></italic><named-content xmlns:xlink="http://www.w3.org/1999/xlink" content-type="dwc:institutional_code" xlink:type="simple">TNS</named-content>-F-39720 (Holotype) <bold>A</bold> expansion of a vertical section of an apothecium <bold>B</bold> ascospores <bold>C</bold> apothecium <bold>D</bold> vertical section of an apothecium <bold>E</bold> asci <bold>F</bold> paraphyses <bold>G</bold> layer structures of excipulum.</p></caption><graphic xmlns:xlink="http://www.w3.org/1999/xlink" xlink:href="mycokeys-87-001-g008.jpg" position="float" orientation="portrait" xlink:type="simple" id="oo_643415.jpg"><uri content-type="original_file" xlink:type="simple">https://binary.pensoft.net/fig/643415</uri></graphic></fig></tp:treatment-sec><ref-list><ref id="B68"><mixed-citation xmlns:xlink="http://www.w3.org/1999/xlink" xlink:type="simple"><person-group><name name-style="western"><surname>Spooner</surname><given-names>BM</given-names></name></person-group> (<year>1987</year>) <article-title><tp:taxon-name><tp:taxon-name-part taxon-name-part-type="order">Helotiales</tp:taxon-name-part></tp:taxon-name> of Australasia: <tp:taxon-name><tp:taxon-name-part taxon-name-part-type="family">Geoglossaceae</tp:taxon-name-part></tp:taxon-name>, <tp:taxon-name><tp:taxon-name-part taxon-name-part-type="family">Orbiliaceae</tp:taxon-name-part></tp:taxon-name>, <tp:taxon-name><tp:taxon-name-part taxon-name-part-type="family">Sclerotiniaceae</tp:taxon-name-part></tp:taxon-name>, <tp:taxon-name><tp:taxon-name-part taxon-name-part-type="family">Hyaloscyphaceae</tp:taxon-name-part></tp:taxon-name>.</article-title><source>Bibliotheca Micologica</source><volume>116</volume>: <fpage>1</fpage>–<lpage>711</lpage>.</mixed-citation></ref></ref-list></tp:taxon-treatment>
