# Supplementary material for: ﻿Examination of the generic concept and species boundaries of the genus Erioscyphella (Lachnaceae, Helotiales, Ascomycota) with the proposal of new species and new combinations based on the Japanese materials
Source: MycoKeys. 2022 Feb 8;87:1–52. doi: 10.3897/mycokeys.87.73082 (PMC8847282; doi:10.3897/mycokeys.87.73082)
Supplement: XML Treatment for Erioscyphella otanii [file mycokeys.87.73082-treatment4.xml]

<!DOCTYPE tp:taxon-treatment
  PUBLIC "-//TaxonX//DTD Taxonomic Treatment Publishing DTD v0 20100105//EN" "tax-treatment-NSO.dtd">
<tp:taxon-treatment xmlns:tp="http://www.plazi.org/taxpub"><tp:treatment-meta><kwd-group><label>Taxon classification</label><kwd>
              <named-content content-type="kingdom">Fungi</named-content>
            </kwd><kwd>
              <named-content content-type="order">Helotiales</named-content>
            </kwd><kwd>
              <named-content content-type="family">Lachnaceae</named-content>
            </kwd></kwd-group><mixed-citation publication-type="journal"><person-group><name><surname>Tochihara</surname><given-names>Yukito</given-names></name><name><surname>Hosoya</surname><given-names>Tsuyoshi</given-names></name></person-group><article-title>﻿Examination of the generic concept and species boundaries of the genus <italic><tp:taxon-name><tp:taxon-name-part taxon-name-part-type="genus" reg="Erioscyphella">Erioscyphella</tp:taxon-name-part></tp:taxon-name></italic> (<tp:taxon-name><tp:taxon-name-part taxon-name-part-type="family">Lachnaceae</tp:taxon-name-part></tp:taxon-name>, <tp:taxon-name><tp:taxon-name-part taxon-name-part-type="order">Helotiales</tp:taxon-name-part></tp:taxon-name>, <tp:taxon-name><tp:taxon-name-part taxon-name-part-type="phylum">Ascomycota</tp:taxon-name-part></tp:taxon-name>) with the proposal of new species and new combinations based on the Japanese materials</article-title><source>MycoKeys</source><day>08</day><month>02</month><year>2022</year><volume>87</volume><fpage>1</fpage><lpage>52</lpage><pub-id pub-id-type="doi">10.3897/mycokeys.87.73082</pub-id></mixed-citation></tp:treatment-meta><tp:nomenclature><label>﻿</label><tp:taxon-name>
            <tp:taxon-name-part taxon-name-part-type="genus" reg="Erioscyphella">Erioscyphella</tp:taxon-name-part>
            <tp:taxon-name-part taxon-name-part-type="species" reg="otanii">otanii</tp:taxon-name-part>
            <object-id xmlns:xlink="http://www.w3.org/1999/xlink" content-type="mycobank" xlink:type="simple">MycoBank No: 835704</object-id>
          </tp:taxon-name><tp:taxon-authority>Tochihara</tp:taxon-authority><tp:taxon-status xmlns:xlink="http://www.w3.org/1999/xlink" xlink:type="simple">sp. nov.</tp:taxon-status><xref ref-type="fig" rid="F9">Figs 9</xref><xref ref-type="fig" rid="F10">, 10</xref></tp:nomenclature><tp:treatment-sec sec-type="diagnosis" id="SECID0ESVHK"><title>Diagnosis.</title><p>Characterized by pure white minute apothecia (&lt; 0.3 mm in diameter) unlike <italic><tp:taxon-name><tp:taxon-name-part taxon-name-part-type="genus" reg="Lachnum">L.</tp:taxon-name-part><tp:taxon-name-part taxon-name-part-type="species" reg="diminutum">diminutum</tp:taxon-name-part></tp:taxon-name></italic> with rather colored apothecia, and smaller asci compared to similar species <italic><tp:taxon-name><tp:taxon-name-part taxon-name-part-type="genus" reg="Lachnum">Lachnum</tp:taxon-name-part><tp:taxon-name-part taxon-name-part-type="species" reg="minutum">minutum</tp:taxon-name-part></tp:taxon-name></italic>.</p><p><bold>Holotype.</bold> Japan, Hokkaido, Horonobe, Toikambetsu, Teshio Experimental Forest, Field Science Center for Northern Biosphere, Hokkaido University, <named-content xmlns:xlink="http://www.w3.org/1999/xlink" content-type="dwc:verbatimCoordinates" xlink:type="simple"><named-content content-type="geo-json" specific-use="{&#34;type&#34;:&#34;Point&#34;,&#34;coordinates&#34;:[142.130125,44.993978]}" id="NCID0EVWHK" xlink:type="simple">44.993978, 142.130125</named-content></named-content>, ca 400 m, 11 Jul. 2018, on fallen leaves of <italic><tp:taxon-name><tp:taxon-name-part taxon-name-part-type="genus" reg="Sasa">Sasa</tp:taxon-name-part><tp:taxon-name-part taxon-name-part-type="species" reg="senanensis">senanensis</tp:taxon-name-part></tp:taxon-name></italic>, Y.Tochihara &amp; K.Kaneko (<named-content xmlns:xlink="http://www.w3.org/1999/xlink" content-type="dwc:institutional_code" xlink:type="simple">TNS</named-content>-F-81472).</p></tp:treatment-sec><tp:treatment-sec sec-type="GenBank/UNITE no. ex holotype" id="SECID0EJXHK"><title>GenBank/UNITE no. ex holotype.</title><p><ext-link xmlns:xlink="http://www.w3.org/1999/xlink" ext-link-type="gen" xlink:href="LC669471" xlink:type="simple">LC669471</ext-link>/<ext-link xmlns:xlink="http://www.w3.org/1999/xlink" ext-link-type="gen" xlink:href="UDB0779083" xlink:type="simple">UDB0779083</ext-link> (ITS), <ext-link xmlns:xlink="http://www.w3.org/1999/xlink" ext-link-type="gen" xlink:href="LC533179" xlink:type="simple">LC533179</ext-link> (<abbrev xmlns:xlink="http://www.w3.org/1999/xlink" xlink:title="large subunit" id="ABBRID0EPXHK" xlink:type="simple">LSU</abbrev>), <ext-link xmlns:xlink="http://www.w3.org/1999/xlink" ext-link-type="gen" xlink:href="LC533286" xlink:type="simple">LC533286</ext-link> (<abbrev xmlns:xlink="http://www.w3.org/1999/xlink" xlink:title="mitochondrial small subunit" id="ABBRID0ETXHK" xlink:type="simple">mtSSU</abbrev>), <ext-link xmlns:xlink="http://www.w3.org/1999/xlink" ext-link-type="gen" xlink:href="LC533226" xlink:type="simple">LC533226</ext-link> (<abbrev xmlns:xlink="http://www.w3.org/1999/xlink" xlink:title="RNA polymerase II gene" id="ABBRID0EXXHK" xlink:type="simple">RPB2</abbrev>).</p></tp:treatment-sec><tp:treatment-sec sec-type="Other specimen examined" id="SECID0E2XHK"><title>Other specimen examined.</title><p>Japan, Hokkaido, Sapporo, Mt. Moiwa,<named-content xmlns:xlink="http://www.w3.org/1999/xlink" content-type="dwc:verbatimCoordinates" xlink:type="simple"><named-content content-type="geo-json" specific-use="{&#34;type&#34;:&#34;Point&#34;,&#34;coordinates&#34;:[141.318427,43.024718]}" id="NCID0EEYHK" xlink:type="simple"> 43.024718, 141.318427</named-content></named-content>, ca 530 m, 21 Jun. 1965, on fallen leaves of <italic><tp:taxon-name><tp:taxon-name-part taxon-name-part-type="genus" reg="Sasa">Sasa</tp:taxon-name-part><tp:taxon-name-part taxon-name-part-type="species" reg="kurilensis">kurilensis</tp:taxon-name-part></tp:taxon-name></italic>, Y.Otani (<named-content xmlns:xlink="http://www.w3.org/1999/xlink" content-type="dwc:institutional_code" xlink:type="simple">TNS</named-content>-F-50482, in poor condition).</p></tp:treatment-sec><tp:treatment-sec sec-type="etymology" id="SECID0EYYHK"><title>Etymology.</title><p>Referring to the name of Dr Yoshio Otani, the first discoverer of this species.</p></tp:treatment-sec><tp:treatment-sec sec-type="Japanese name" id="SECID0E4YHK"><title>Japanese name.</title><p>Kita-sasaba-hina-no-chawantake.</p></tp:treatment-sec><tp:treatment-sec sec-type="description" id="SECID0ECZHK"><title>Description.</title><p>Apothecia scattered, superficial, minute, 0.1–0.3 mm in diameter, at first spherical and later urceolate, having well-developed stipes, up to 0.3 mm high, pure white, externally covered with short white hairs, never colored brown. Disc concave, almost enclosed by an incurving margin when fresh and dry, cream to pale yellow when dry (not observed when fresh). Ectal excipulum <italic>textura prismatica</italic> like stone pavings arranged in rows, 3–25 × 3–8 µm, hyaline, relatively thick-walled; cell walls smooth. Medullary excipulum <italic>textura intricata</italic>; hyphae up to 2.5 µm wide. Hairs straight, cylindrical or tapering toward the apices, up to 60 µm long, up to 5 µm wide near the bases and 2.5–3.0 µm wide near the apices, arising from swollen ectal excipular cells, hyaline, up to 3-septate (usually 1- or 2-septate), thin-walled, completely granulated; granules dense near the apices and coarse toward the bases; apex sometimes with a hyaline and inconspicuous apical amorphous materials not dissolved with <abbrev xmlns:xlink="http://www.w3.org/1999/xlink" xlink:title="cotton blue" id="ABBRID0EMZHK" xlink:type="simple">CB</abbrev>/<abbrev xmlns:xlink="http://www.w3.org/1999/xlink" xlink:title="lactic acid" id="ABBRID0EQZHK" xlink:type="simple">LA</abbrev>, lacking any crystals or resinous materials. Asci (33–)34–38.8(–41) × 4–5 µm (av. 37 ± 2.2 × 4.4 ± 0.4 µm, n = 15), 8-spored, cylindrical-clavate, relatively thick-walled; pore blue in <abbrev xmlns:xlink="http://www.w3.org/1999/xlink" xlink:title="Melzer’s reagent" id="ABBRID0EUZHK" xlink:type="simple">MLZ</abbrev> without 3% KOH pretreatment; croziers absent at the basal septa. Ascospores (11.5–)12.3–14.6(–15) × (1.2–)1.36–1.7(–1.8) µm (av. 13.4 ± 1.2 × 1.6 ± 0.2 µm, n = 15), Q = (6.7–)7.8–9.6(–10.8) (av. 8.7 ± 0.9, n = 15), fusiform, aseptate. Paraphyses straight, narrowly lanceolate to lanceolate, up to 2.5 µm wide, septate, exceeding the asci up to 10 µm.</p></tp:treatment-sec><tp:treatment-sec sec-type="description" id="SECID0EB1HK"><title>Culture characteristics.</title><p>Colony of <named-content xmlns:xlink="http://www.w3.org/1999/xlink" content-type="dwc:institutional_code" xlink:type="simple">NBRC</named-content> 114476/<named-content xmlns:xlink="http://www.w3.org/1999/xlink" content-type="dwc:institutional_code" xlink:type="simple">TNS</named-content>-F-81472 on PDA flat, partially protruding and forming mycelial mass, divided into two sectors. One sector flat, wooly to velvety, white to cream; dark ocher from the reverse. The other sector with wooly context, white and partly yellow; pale ocher from the reverse. Aerial mycelia developed throughout the colony, white, sparse to cottony, not forming mycelium strands. Margin distinct, flat and immersed into the agar. Soluble pigment absent. Asexual morph absent.</p></tp:treatment-sec><tp:treatment-sec sec-type="distribution" id="SECID0EP1HK"><title>Distribution.</title><p>Japan (Hokkaido; subarctic zone).</p></tp:treatment-sec><tp:treatment-sec sec-type="notes" id="SECID0EU1HK"><title>Notes.</title><p><italic><tp:taxon-name><tp:taxon-name-part taxon-name-part-type="genus" reg="Erioscyphella">Erioscyphella</tp:taxon-name-part><tp:taxon-name-part taxon-name-part-type="species" reg="otanii">otanii</tp:taxon-name-part></tp:taxon-name></italic> was first collected and documented by <xref ref-type="bibr" rid="B55">Otani (1967)</xref> under the misapplied name <italic><tp:taxon-name><tp:taxon-name-part taxon-name-part-type="genus" reg="Dasyscyphus">Dasyscyphus</tp:taxon-name-part><tp:taxon-name-part taxon-name-part-type="species" reg="diminutus">diminutus</tp:taxon-name-part></tp:taxon-name></italic> (<named-content xmlns:xlink="http://www.w3.org/1999/xlink" content-type="dwc:institutional_code" xlink:type="simple">TNS</named-content>-F-50482). Based on the description, we concluded that the specimen was the same species as <named-content xmlns:xlink="http://www.w3.org/1999/xlink" content-type="dwc:institutional_code" xlink:type="simple">TNS</named-content>-F-81472. The present species is very similar to <italic><tp:taxon-name><tp:taxon-name-part taxon-name-part-type="genus" reg="Lachnum">Lachnum</tp:taxon-name-part><tp:taxon-name-part taxon-name-part-type="species" reg="diminutum">diminutum</tp:taxon-name-part></tp:taxon-name></italic> (Roberge ex Desm.) Rehm in the minute apothecia, ascospore size, and narrow paraphyses; however, <italic><tp:taxon-name><tp:taxon-name-part taxon-name-part-type="genus" reg="Erioscyphella">E.</tp:taxon-name-part><tp:taxon-name-part taxon-name-part-type="species" reg="otanii">otanii</tp:taxon-name-part></tp:taxon-name></italic> is pure white when fresh and dry (Fig. <xref ref-type="fig" rid="F9">9A</xref>, in dried state) and occurs on bamboo leaves, while <italic><tp:taxon-name><tp:taxon-name-part taxon-name-part-type="genus" reg="Lachnum">L.</tp:taxon-name-part><tp:taxon-name-part taxon-name-part-type="species" reg="diminutum">diminutum</tp:taxon-name-part></tp:taxon-name></italic> is somewhat brown in the exterior parts of apothecia and occurs on sheaths of <italic><tp:taxon-name><tp:taxon-name-part taxon-name-part-type="genus" reg="Juncus">Juncus</tp:taxon-name-part></tp:taxon-name></italic> spp. (<xref ref-type="bibr" rid="B14">Dennis 1949</xref>). In the mature state, the apothecia of <italic><tp:taxon-name><tp:taxon-name-part taxon-name-part-type="genus" reg="Erioscyphella">E.</tp:taxon-name-part><tp:taxon-name-part taxon-name-part-type="species" reg="otanii">otanii</tp:taxon-name-part></tp:taxon-name></italic> become urceolate (Fig. <xref ref-type="fig" rid="F9">9A</xref> and Fig. <xref ref-type="fig" rid="F10">10B</xref>), whereas the apothecia of <italic><tp:taxon-name><tp:taxon-name-part taxon-name-part-type="genus" reg="Lachnum">L.</tp:taxon-name-part><tp:taxon-name-part taxon-name-part-type="species" reg="diminutum">diminutum</tp:taxon-name-part></tp:taxon-name></italic> are flat (<xref ref-type="bibr" rid="B14">Dennis 1949</xref>). The ITS sequence of <named-content xmlns:xlink="http://www.w3.org/1999/xlink" content-type="dwc:institutional_code" xlink:type="simple">TNS</named-content>-F-81472 showed low similarity (&lt; 80%) with that of <italic><tp:taxon-name><tp:taxon-name-part taxon-name-part-type="genus" reg="Lachnum">L.</tp:taxon-name-part><tp:taxon-name-part taxon-name-part-type="species" reg="diminutum">diminutum</tp:taxon-name-part></tp:taxon-name></italic> collected in France (GenBank accession number: <ext-link xmlns:xlink="http://www.w3.org/1999/xlink" ext-link-type="gen" xlink:href="MH857306" xlink:type="simple">MH857306</ext-link>). Based on the French sequence, <italic><tp:taxon-name><tp:taxon-name-part taxon-name-part-type="genus" reg="Lachnum">L.</tp:taxon-name-part><tp:taxon-name-part taxon-name-part-type="species" reg="diminutum">diminutum</tp:taxon-name-part></tp:taxon-name></italic> is phylogenetically a good <italic><tp:taxon-name><tp:taxon-name-part taxon-name-part-type="genus" reg="Lachnum">Lachnum</tp:taxon-name-part></tp:taxon-name></italic>.</p><fig id="F9" position="float" orientation="portrait"><object-id xmlns:xlink="http://www.w3.org/1999/xlink" content-type="doi" xlink:type="simple">10.3897/mycokeys.87.73082.figure9</object-id><label>Figure 9.</label><caption><p><italic><tp:taxon-name><tp:taxon-name-part taxon-name-part-type="genus" reg="Erioscyphella">Erioscyphella</tp:taxon-name-part><tp:taxon-name-part taxon-name-part-type="species" reg="otanii">otanii</tp:taxon-name-part></tp:taxon-name></italic><named-content xmlns:xlink="http://www.w3.org/1999/xlink" content-type="dwc:institutional_code" xlink:type="simple">TNS</named-content>-F-81472 (Holotype) <bold>A</bold> dried apothecia <bold>B</bold> pure culture on PDA (<named-content xmlns:xlink="http://www.w3.org/1999/xlink" content-type="dwc:institutional_code" xlink:type="simple">NBRC</named-content> 114476) <bold>C</bold> asci <bold>D</bold> ascal pore <abbrev xmlns:xlink="http://www.w3.org/1999/xlink" xlink:title="Melzer’s reagent" id="ABBRID0ETAAM" xlink:type="simple">MLZ</abbrev> (+) <bold>E</bold> ascospore <bold>F</bold> paraphyses <bold>G</bold> a hair <bold>H</bold> hair-apex with a apical amorphous material <bold>I</bold> ectal excipular cells. Mounted in <abbrev xmlns:xlink="http://www.w3.org/1999/xlink" xlink:title="cotton blue" id="ABBRID0EBBAM" xlink:type="simple">CB</abbrev>/<abbrev xmlns:xlink="http://www.w3.org/1999/xlink" xlink:title="lactic acid" id="ABBRID0EFBAM" xlink:type="simple">LA</abbrev> (<bold>C, E–I</bold>), <abbrev xmlns:xlink="http://www.w3.org/1999/xlink" xlink:title="Melzer’s reagent" id="ABBRID0ELBAM" xlink:type="simple">MLZ</abbrev> (<bold>D</bold>). Scale bars: 0.5 mm (<bold>A</bold>); 10 µm (<bold>C–I</bold>).</p></caption><graphic xmlns:xlink="http://www.w3.org/1999/xlink" xlink:href="mycokeys-87-001-g009.jpg" position="float" orientation="portrait" xlink:type="simple" id="oo_643416.jpg"><uri content-type="original_file" xlink:type="simple">https://binary.pensoft.net/fig/643416</uri></graphic></fig><p>The appearance of <italic><tp:taxon-name><tp:taxon-name-part taxon-name-part-type="genus" reg="Erioscyphella">E.</tp:taxon-name-part><tp:taxon-name-part taxon-name-part-type="species" reg="otanii">otanii</tp:taxon-name-part></tp:taxon-name></italic> is also similar to that of the graminicolous species <italic><tp:taxon-name><tp:taxon-name-part taxon-name-part-type="genus" reg="Lachnum">Lachnum</tp:taxon-name-part><tp:taxon-name-part taxon-name-part-type="species" reg="minutum">minutum</tp:taxon-name-part></tp:taxon-name></italic> W.Y. Zhuang and M. Ye documented in China (<xref ref-type="bibr" rid="B74">Ye and Zhuang 2003</xref>). <italic><tp:taxon-name><tp:taxon-name-part taxon-name-part-type="genus" reg="Erioscyphella">Erioscyphella</tp:taxon-name-part><tp:taxon-name-part taxon-name-part-type="species" reg="otanii">otanii</tp:taxon-name-part></tp:taxon-name></italic> is distinguished from <italic><tp:taxon-name><tp:taxon-name-part taxon-name-part-type="genus" reg="Lachnum">L.</tp:taxon-name-part><tp:taxon-name-part taxon-name-part-type="species" reg="minutum">minutum</tp:taxon-name-part></tp:taxon-name></italic> in having smaller asci, although DNA sequences of the species are not available.</p><fig id="F10" position="float" orientation="portrait"><object-id xmlns:xlink="http://www.w3.org/1999/xlink" content-type="doi" xlink:type="simple">10.3897/mycokeys.87.73082.figure10</object-id><label>Figure 10.</label><caption><p><italic><tp:taxon-name><tp:taxon-name-part taxon-name-part-type="genus" reg="Erioscyphella">Erioscyphella</tp:taxon-name-part><tp:taxon-name-part taxon-name-part-type="species" reg="otanii">otanii</tp:taxon-name-part></tp:taxon-name></italic><named-content xmlns:xlink="http://www.w3.org/1999/xlink" content-type="dwc:institutional_code" xlink:type="simple">TNS</named-content>-F-81472 (Holotype) <bold>A</bold> ascospores <bold>B</bold> apothecium <bold>C</bold> vertical section of an apothecium <bold>D</bold> hairs with cap-like structures arising from ectal excipular cells <bold>E</bold> expansion of a vertical section of an apothecium <bold>F</bold> paraphyses <bold>G</bold> asci.</p></caption><graphic xmlns:xlink="http://www.w3.org/1999/xlink" xlink:href="mycokeys-87-001-g010.jpg" position="float" orientation="portrait" xlink:type="simple" id="oo_643417.jpg"><uri content-type="original_file" xlink:type="simple">https://binary.pensoft.net/fig/643417</uri></graphic></fig></tp:treatment-sec><ref-list><ref id="B55"><mixed-citation xmlns:xlink="http://www.w3.org/1999/xlink" xlink:type="simple"><person-group><name name-style="western"><surname>Otani</surname><given-names>Y</given-names></name></person-group> (<year>1967</year>) <article-title>Notes on some cup fungi of the <tp:taxon-name><tp:taxon-name-part taxon-name-part-type="family">Hyaloscyphaceae</tp:taxon-name-part></tp:taxon-name> collected in Hokkaido, Japan.</article-title><source>Transactions of the Mycological Society of Japan</source><volume>8</volume>: <fpage>33</fpage>–<lpage>42</lpage>.</mixed-citation></ref><ref id="B14"><mixed-citation xmlns:xlink="http://www.w3.org/1999/xlink" xlink:type="simple"><person-group><name name-style="western"><surname>Dennis</surname><given-names>RWG</given-names></name></person-group> (<year>1949</year>) <article-title>A revision of the British <tp:taxon-name><tp:taxon-name-part taxon-name-part-type="family">Hyaloscyphaceae</tp:taxon-name-part></tp:taxon-name> with notes on related European species.</article-title><source>Mycological Papers</source><volume>32</volume>: <fpage>1</fpage>–<lpage>97</lpage>.</mixed-citation></ref><ref id="B74"><mixed-citation xmlns:xlink="http://www.w3.org/1999/xlink" xlink:type="simple"><person-group><name name-style="western"><surname>Ye</surname><given-names>M</given-names></name><name name-style="western"><surname>Zhuang</surname><given-names>WY</given-names></name></person-group> (<year>2003</year>) <article-title>New taxa of <italic><tp:taxon-name><tp:taxon-name-part taxon-name-part-type="genus">Lachnum</tp:taxon-name-part></tp:taxon-name></italic> (<tp:taxon-name><tp:taxon-name-part taxon-name-part-type="order">Helotiales</tp:taxon-name-part></tp:taxon-name>, <tp:taxon-name><tp:taxon-name-part taxon-name-part-type="family">Hyaloscyphaceae</tp:taxon-name-part></tp:taxon-name>) from temperate China.</article-title><source>Nova Hedwigia</source><volume>76</volume>(<issue>3–4</issue>): <fpage>443</fpage>–<lpage>450</lpage>. <ext-link xlink:type="simple" ext-link-type="doi" xlink:href="10.1127/0029-5035/2003/0076-0443">https://doi.org/10.1127/0029-5035/2003/0076-0443</ext-link></mixed-citation></ref></ref-list></tp:taxon-treatment>
