# Supplementary material for: ﻿Examination of the generic concept and species boundaries of the genus Erioscyphella (Lachnaceae, Helotiales, Ascomycota) with the proposal of new species and new combinations based on the Japanese materials
Source: MycoKeys. 2022 Feb 8;87:1–52. doi: 10.3897/mycokeys.87.73082 (PMC8847282; doi:10.3897/mycokeys.87.73082)
Supplement: XML Treatment for Erioscyphella papillaris [file mycokeys.87.73082-treatment5.xml]

<!DOCTYPE tp:taxon-treatment
  PUBLIC "-//TaxonX//DTD Taxonomic Treatment Publishing DTD v0 20100105//EN" "tax-treatment-NSO.dtd">
<tp:taxon-treatment xmlns:tp="http://www.plazi.org/taxpub"><tp:treatment-meta><kwd-group><label>Taxon classification</label><kwd>
              <named-content content-type="kingdom">Fungi</named-content>
            </kwd><kwd>
              <named-content content-type="order">Helotiales</named-content>
            </kwd><kwd>
              <named-content content-type="family">Lachnaceae</named-content>
            </kwd></kwd-group><mixed-citation publication-type="journal"><person-group><name><surname>Tochihara</surname><given-names>Yukito</given-names></name><name><surname>Hosoya</surname><given-names>Tsuyoshi</given-names></name></person-group><article-title>﻿Examination of the generic concept and species boundaries of the genus <italic><tp:taxon-name><tp:taxon-name-part taxon-name-part-type="genus" reg="Erioscyphella">Erioscyphella</tp:taxon-name-part></tp:taxon-name></italic> (<tp:taxon-name><tp:taxon-name-part taxon-name-part-type="family">Lachnaceae</tp:taxon-name-part></tp:taxon-name>, <tp:taxon-name><tp:taxon-name-part taxon-name-part-type="order">Helotiales</tp:taxon-name-part></tp:taxon-name>, <tp:taxon-name><tp:taxon-name-part taxon-name-part-type="phylum">Ascomycota</tp:taxon-name-part></tp:taxon-name>) with the proposal of new species and new combinations based on the Japanese materials</article-title><source>MycoKeys</source><day>08</day><month>02</month><year>2022</year><volume>87</volume><fpage>1</fpage><lpage>52</lpage><pub-id pub-id-type="doi">10.3897/mycokeys.87.73082</pub-id></mixed-citation></tp:treatment-meta><tp:nomenclature><label>﻿</label><tp:taxon-name>
            <tp:taxon-name-part taxon-name-part-type="genus" reg="Erioscyphella">Erioscyphella</tp:taxon-name-part>
            <tp:taxon-name-part taxon-name-part-type="species" reg="papillaris">papillaris</tp:taxon-name-part>
            <object-id xmlns:xlink="http://www.w3.org/1999/xlink" content-type="mycobank" xlink:type="simple">MycoBank No: 835705</object-id>
          </tp:taxon-name><tp:taxon-authority>Tochihara</tp:taxon-authority><tp:taxon-status xmlns:xlink="http://www.w3.org/1999/xlink" xlink:type="simple">sp. nov.</tp:taxon-status><xref ref-type="fig" rid="F11">Figs 11</xref><xref ref-type="fig" rid="F12">, 12</xref></tp:nomenclature><tp:treatment-sec sec-type="diagnosis" id="SECID0EIGAM"><title>Diagnosis.</title><p>Characterized by protruding papillary hairs with hyaline apical amorphous materials.</p></tp:treatment-sec><tp:treatment-sec sec-type="Holotype" id="SECID0ENGAM"><title>Holotype.</title><p>Japan, Gunma, Minakami, Yubiso, Mt. Tanigawadake,<named-content xmlns:xlink="http://www.w3.org/1999/xlink" content-type="dwc:verbatimCoordinates" xlink:type="simple"><named-content content-type="geo-json" specific-use="{&#34;type&#34;:&#34;Point&#34;,&#34;coordinates&#34;:[141.344653,36.064014]}" id="NCID0EWGAM" xlink:type="simple"> 36.064014, 141.344653</named-content></named-content>, ca 710 m, 16 Jul. 2017, on both sides of a fallen leaf of bamboo, Y.Tochihara (<named-content xmlns:xlink="http://www.w3.org/1999/xlink" content-type="dwc:institutional_code" xlink:type="simple">TNS</named-content>-F-81272).</p></tp:treatment-sec><tp:treatment-sec sec-type="GenBank/UNITE no. ex holotype" id="SECID0E6GAM"><title>GenBank/UNITE no. ex holotype.</title><p><ext-link xmlns:xlink="http://www.w3.org/1999/xlink" ext-link-type="gen" xlink:href="LC669473" xlink:type="simple">LC669473</ext-link>/<ext-link xmlns:xlink="http://www.w3.org/1999/xlink" ext-link-type="gen" xlink:href="UDB0779085" xlink:type="simple">UDB0779085</ext-link> (ITS), <ext-link xmlns:xlink="http://www.w3.org/1999/xlink" ext-link-type="gen" xlink:href="LC533161" xlink:type="simple">LC533161</ext-link> (<abbrev xmlns:xlink="http://www.w3.org/1999/xlink" xlink:title="large subunit" id="ABBRID0EFHAM" xlink:type="simple">LSU</abbrev>), <ext-link xmlns:xlink="http://www.w3.org/1999/xlink" ext-link-type="gen" xlink:href="LC533285" xlink:type="simple">LC533285</ext-link> (<abbrev xmlns:xlink="http://www.w3.org/1999/xlink" xlink:title="mitochondrial small subunit" id="ABBRID0EJHAM" xlink:type="simple">mtSSU</abbrev>), <ext-link xmlns:xlink="http://www.w3.org/1999/xlink" ext-link-type="gen" xlink:href="LC533204" xlink:type="simple">LC533204</ext-link> (<abbrev xmlns:xlink="http://www.w3.org/1999/xlink" xlink:title="RNA polymerase II gene" id="ABBRID0ENHAM" xlink:type="simple">RPB2</abbrev>).</p></tp:treatment-sec><tp:treatment-sec sec-type="etymology" id="SECID0ERHAM"><title>Etymology.</title><p>Referring to papillate hair apices.</p></tp:treatment-sec><tp:treatment-sec sec-type="Japanese name" id="SECID0EWHAM"><title>Japanese name.</title><p>Sasaba-hina-no-chawantake.</p></tp:treatment-sec><tp:treatment-sec sec-type="description" id="SECID0E2HAM"><title>Description.</title><p>Apothecia gregarious, superficial, minute, 0.1–0.3 mm in diameter, short-stipitate, up to 0.25 mm high, externally densely covered with pure white short hairs. Disc concave, white to lemon yellow when fresh and dry. Ectal excipulum <italic>textura prismatica</italic> composed of cuboid cells, 3–13 × 2.5–7 µm, hyaline, thin-walled, lacking carotenoid pigments; cell walls smooth. Medullary excipulum <italic>textura intricata</italic> of hyaline hyphae up to 3 µm wide. Hairs straight, cylindrical, 45–75 × 3–5 µm, 2–3-septate, hyaline, totally granulate, thin-walled, arising from swollen cells; apical cells rather longer than other cells, 30–40 µm long, with papillate at the apex, sometimes swelling, equipped with hyaline and globose apical amorphous materials not dissolved with <abbrev xmlns:xlink="http://www.w3.org/1999/xlink" xlink:title="cotton blue" id="ABBRID0EFIAM" xlink:type="simple">CB</abbrev>/<abbrev xmlns:xlink="http://www.w3.org/1999/xlink" xlink:title="lactic acid" id="ABBRID0EJIAM" xlink:type="simple">LA</abbrev>, lacking any crystals or resinous matters. Asci (59–)59.8–66(–69) × (7.5–)7.6–8.3(–9) µm (av. 63 ± 2.9 × 8.0 ± 0.4 µm, n = 16), 8-spored, cylindrical-clavate; pore inamyloid with <abbrev xmlns:xlink="http://www.w3.org/1999/xlink" xlink:title="Melzer’s reagent" id="ABBRID0ENIAM" xlink:type="simple">MLZ</abbrev> without 3% KOH pretreatment, faint blue with <abbrev xmlns:xlink="http://www.w3.org/1999/xlink" xlink:title="Melzer’s reagent" id="ABBRID0ERIAM" xlink:type="simple">MLZ</abbrev> with 3% KOH pretreatment, dark blue with IKI with and without KOH pretreatment; vesicle apparatus inverted-v-shaped present near the apices; croziers absent at the basal septa; base sympodially branched. Ascospores (16–)17.5–21.7(–24) × (2–)2.3–2.8(–3) µm (av. 20 ± 2.1 × 2.6 ± 0.3 µm, n = 20), Q = (6.4–)6.8–8.9(–9.8) (av. 7.8 ± 1.0, n = 20), fusiform, aseptate, or one-septate (rarely two-septate), filled with hyaline oil drops. Paraphyses straight, cylindrical, up to 3 µm wide, septate, containing small hyaline lipid bodies, equal or scarcely exceeding the asci.</p></tp:treatment-sec><tp:treatment-sec sec-type="description" id="SECID0E5IAM"><title>Culture characteristics.</title><p>Colony of <named-content xmlns:xlink="http://www.w3.org/1999/xlink" content-type="dwc:institutional_code" xlink:type="simple">NBRC</named-content> 113937/<named-content xmlns:xlink="http://www.w3.org/1999/xlink" content-type="dwc:institutional_code" xlink:type="simple">TNS</named-content>-F-81272 on PDA divided into two semicircular zones. The first zone umbonate, pruinose, white, producing white aerial mycelia densely, presenting wooly appearance; margin distinct, entire, flat. The second zone flat, glutinous, white to beige with concentric patterns, producing few aerial mycelia; margin entire, flat and immersed into agar, irregularly undulate. The reverse uniform unrelated to the zoning position, beige to pale dark brown throughout. Soluble pigment and asexual morph absent throughout the colony.</p></tp:treatment-sec><tp:treatment-sec sec-type="distribution" id="SECID0EMJAM"><title>Distribution.</title><p>Japan (Mt. Tanigawa). Currently known only from the type locality.</p></tp:treatment-sec><tp:treatment-sec sec-type="notes" id="SECID0ERJAM"><title>Notes.</title><p>This species is similar to <tp:taxon-name><tp:taxon-name-part taxon-name-part-type="genus" reg="Lachnum">Lachnum</tp:taxon-name-part><tp:taxon-name-part taxon-name-part-type="species" reg="sclerotii">sclerotii</tp:taxon-name-part><tp:taxon-name-part taxon-name-part-type="infraspecific-rank">var.</tp:taxon-name-part><tp:taxon-name-part taxon-name-part-type="variety" reg="microascum">microascum</tp:taxon-name-part></tp:taxon-name> in the dimension and shape of asci and ascospores, habitats, and inconspicuous ascus apex reaction in <abbrev xmlns:xlink="http://www.w3.org/1999/xlink" xlink:title="Melzer’s reagent" id="ABBRID0EIKAM" xlink:type="simple">MLZ</abbrev> (<xref ref-type="bibr" rid="B78">Zhuang 2004</xref>). However, <italic><tp:taxon-name><tp:taxon-name-part taxon-name-part-type="genus" reg="Erioscyphella">E.</tp:taxon-name-part><tp:taxon-name-part taxon-name-part-type="species" reg="papillaris">papillaris</tp:taxon-name-part></tp:taxon-name></italic> has ascospores containing conspicuous guttules in any mount (Fig. <xref ref-type="fig" rid="F11">11G</xref>) and filiform paraphyses rarely exceeding the asci (Fig. <xref ref-type="fig" rid="F11">11F</xref>, Fig. <xref ref-type="fig" rid="F12">12D</xref>, and Fig. <xref ref-type="fig" rid="F12">12G</xref>), whereas <tp:taxon-name><tp:taxon-name-part taxon-name-part-type="genus" reg="Lachnum">L.</tp:taxon-name-part><tp:taxon-name-part taxon-name-part-type="species" reg="sclerotii">sclerotii</tp:taxon-name-part><tp:taxon-name-part taxon-name-part-type="infraspecific-rank">var.</tp:taxon-name-part><tp:taxon-name-part taxon-name-part-type="variety" reg="microascum">microascum</tp:taxon-name-part></tp:taxon-name> has non-guttulate asci and narrowly lanceolate to lanceolate paraphyses exceeding the asci by 15–18 µm (<xref ref-type="bibr" rid="B78">Zhuang 2004</xref>). Although DNA sequences of <tp:taxon-name><tp:taxon-name-part taxon-name-part-type="genus" reg="Lachnum">L.</tp:taxon-name-part><tp:taxon-name-part taxon-name-part-type="species" reg="sclerotii">sclerotii</tp:taxon-name-part><tp:taxon-name-part taxon-name-part-type="infraspecific-rank">var.</tp:taxon-name-part><tp:taxon-name-part taxon-name-part-type="variety" reg="microascum">microascum</tp:taxon-name-part></tp:taxon-name> are not available, we judged the present fungus as different from it, because the presence or absence of guttules in ascospores is a significant taxonomic character at the species level (<xref ref-type="bibr" rid="B5">Baral 2015</xref>).</p><fig id="F11" position="float" orientation="portrait"><object-id xmlns:xlink="http://www.w3.org/1999/xlink" content-type="doi" xlink:type="simple">10.3897/mycokeys.87.73082.figure11</object-id><label>Figure 11.</label><caption><p><italic><tp:taxon-name><tp:taxon-name-part taxon-name-part-type="genus" reg="Erioscyphella">Erioscyphella</tp:taxon-name-part><tp:taxon-name-part taxon-name-part-type="species" reg="papillaris">papillaris</tp:taxon-name-part></tp:taxon-name></italic><named-content xmlns:xlink="http://www.w3.org/1999/xlink" content-type="dwc:institutional_code" xlink:type="simple">TNS</named-content>-F-81272 (Holotype) <bold>A</bold> dried apothecia <bold>B</bold> pure culture on PDA (<named-content xmlns:xlink="http://www.w3.org/1999/xlink" content-type="dwc:institutional_code" xlink:type="simple">NBRC</named-content> 113937) <bold>C</bold> Ascus arising from ascogenous hyphae <bold>D</bold> an ascus <bold>E</bold> ascal pore iodine reactions <bold>E1</bold><abbrev xmlns:xlink="http://www.w3.org/1999/xlink" xlink:title="Melzer’s reagent" id="ABBRID0E3NAM" xlink:type="simple">MLZ</abbrev> (-) without 3% KOH pretreatment <bold>E2</bold><abbrev xmlns:xlink="http://www.w3.org/1999/xlink" xlink:title="Melzer’s reagent" id="ABBRID0ECOAM" xlink:type="simple">MLZ</abbrev> (-) with 3% KOH pretreatment <bold>E3</bold> IKI (+) without 3% KOH pretreatment <bold>F</bold> paraphysis <bold>G</bold> ascospores with guttules <bold>H</bold> ectal excipulum <bold>I</bold> hair-apex with a apical amorphous material <bold>J</bold> hairs. Mounted in <abbrev xmlns:xlink="http://www.w3.org/1999/xlink" xlink:title="cotton blue" id="ABBRID0ESOAM" xlink:type="simple">CB</abbrev>/<abbrev xmlns:xlink="http://www.w3.org/1999/xlink" xlink:title="lactic acid" id="ABBRID0EWOAM" xlink:type="simple">LA</abbrev> (<bold>C, D, F–J</bold>), <abbrev xmlns:xlink="http://www.w3.org/1999/xlink" xlink:title="Melzer’s reagent" id="ABBRID0E3OAM" xlink:type="simple">MLZ</abbrev> (<bold>E1, E2</bold>), IKI (<bold>E3</bold>). Scale bars: 0.5 mm (<bold>A</bold>); 10 µm (<bold>C–J</bold>).</p></caption><graphic xmlns:xlink="http://www.w3.org/1999/xlink" xlink:href="mycokeys-87-001-g011.jpg" position="float" orientation="portrait" xlink:type="simple" id="oo_643418.jpg"><uri content-type="original_file" xlink:type="simple">https://binary.pensoft.net/fig/643418</uri></graphic></fig><p>Papillate hairs are also shown in the line drawings of <italic><tp:taxon-name><tp:taxon-name-part taxon-name-part-type="genus" reg="Lachnum">Lachnum</tp:taxon-name-part><tp:taxon-name-part taxon-name-part-type="species" reg="gahniae">gahniae</tp:taxon-name-part></tp:taxon-name></italic> Spooner (<xref ref-type="bibr" rid="B68">Spooner 1987</xref>), suggesting the relationship of the present fungus to Australasian species. However, <italic><tp:taxon-name><tp:taxon-name-part taxon-name-part-type="genus" reg="Lachnum">L.</tp:taxon-name-part><tp:taxon-name-part taxon-name-part-type="species" reg="gahniae">gahniae</tp:taxon-name-part></tp:taxon-name></italic> can be distinguished by having longer hairs, occurring on different substrates (leaves of <tp:taxon-name><tp:taxon-name-part taxon-name-part-type="family">Cyperaceae</tp:taxon-name-part></tp:taxon-name>) and showing different ascal-iodine reactions (<abbrev xmlns:xlink="http://www.w3.org/1999/xlink" xlink:title="Melzer’s reagent" id="ABBRID0EOQAM" xlink:type="simple">MLZ</abbrev>+) (<xref ref-type="bibr" rid="B68">Spooner 1987</xref>), although DNA sequences of <italic><tp:taxon-name><tp:taxon-name-part taxon-name-part-type="genus" reg="Lachnum">L.</tp:taxon-name-part><tp:taxon-name-part taxon-name-part-type="species" reg="gahnia">gahnia</tp:taxon-name-part></tp:taxon-name></italic> are not available.</p><fig id="F12" position="float" orientation="portrait"><object-id xmlns:xlink="http://www.w3.org/1999/xlink" content-type="doi" xlink:type="simple">10.3897/mycokeys.87.73082.figure12</object-id><label>Figure 12.</label><caption><p><italic><tp:taxon-name><tp:taxon-name-part taxon-name-part-type="genus" reg="Erioscyphella">Erioscyphella</tp:taxon-name-part><tp:taxon-name-part taxon-name-part-type="species" reg="papillaris">papillaris</tp:taxon-name-part></tp:taxon-name></italic><named-content xmlns:xlink="http://www.w3.org/1999/xlink" content-type="dwc:institutional_code" xlink:type="simple">TNS</named-content>-F-81272 (Holotype) <bold>A</bold> apothecium <bold>B</bold> vertical section of an apothecium <bold>C</bold> ascospores <bold>D</bold> expansion of an vertical section of an apothecium <bold>E</bold> ectal excipular cells <bold>F</bold> asci <bold>G</bold> paraphyses <bold>H</bold> hairs with cap-like structures.</p></caption><graphic xmlns:xlink="http://www.w3.org/1999/xlink" xlink:href="mycokeys-87-001-g012.jpg" position="float" orientation="portrait" xlink:type="simple" id="oo_643419.jpg"><uri content-type="original_file" xlink:type="simple">https://binary.pensoft.net/fig/643419</uri></graphic></fig></tp:treatment-sec><ref-list><ref id="B78"><mixed-citation xmlns:xlink="http://www.w3.org/1999/xlink" xlink:type="simple"><person-group><name name-style="western"><surname>Zhuang</surname><given-names>WY</given-names></name></person-group> (<year>2004</year>) <article-title>New taxa of <italic><tp:taxon-name><tp:taxon-name-part taxon-name-part-type="genus">Lachnum</tp:taxon-name-part></tp:taxon-name></italic> (<tp:taxon-name><tp:taxon-name-part taxon-name-part-type="class">Ascomycetes</tp:taxon-name-part></tp:taxon-name>, <tp:taxon-name><tp:taxon-name-part taxon-name-part-type="order">Helotiales</tp:taxon-name-part></tp:taxon-name>) on bamboo and a key to the bambusicolous species of the genus.</article-title><source>Nova Hedwigia</source><volume>78</volume>(<issue>3–4</issue>): <fpage>425</fpage>–<lpage>433</lpage>. <ext-link xlink:type="simple" ext-link-type="doi" xlink:href="10.1127/0029-5035/2004/0078-0425">https://doi.org/10.1127/0029-5035/2004/0078-0425</ext-link></mixed-citation></ref><ref id="B5"><mixed-citation xmlns:xlink="http://www.w3.org/1999/xlink" xlink:type="simple"><person-group><name name-style="western"><surname>Baral</surname><given-names>HO</given-names></name></person-group> (<year>2015</year>) <article-title><italic><tp:taxon-name><tp:taxon-name-part taxon-name-part-type="genus">Hymenoscyphus</tp:taxon-name-part><tp:taxon-name-part taxon-name-part-type="species">menthae</tp:taxon-name-part></tp:taxon-name></italic>, <italic><tp:taxon-name><tp:taxon-name-part taxon-name-part-type="genus">H.</tp:taxon-name-part><tp:taxon-name-part taxon-name-part-type="species">macroguttatus</tp:taxon-name-part></tp:taxon-name></italic> and <italic><tp:taxon-name><tp:taxon-name-part taxon-name-part-type="genus">H.</tp:taxon-name-part><tp:taxon-name-part taxon-name-part-type="species">scutula</tp:taxon-name-part></tp:taxon-name></italic>, a comparative taxonomic study emphasizing the value of spore guttulation and croziers. Ascomycete.</article-title><source>org</source><volume>7</volume>(<issue>6</issue>): <fpage>255</fpage>–<lpage>287</lpage>. <ext-link xlink:type="simple" ext-link-type="doi" xlink:href="10.25664/art-0147">https://doi.org/10.25664/art-0147</ext-link></mixed-citation></ref><ref id="B68"><mixed-citation xmlns:xlink="http://www.w3.org/1999/xlink" xlink:type="simple"><person-group><name name-style="western"><surname>Spooner</surname><given-names>BM</given-names></name></person-group> (<year>1987</year>) <article-title><tp:taxon-name><tp:taxon-name-part taxon-name-part-type="order">Helotiales</tp:taxon-name-part></tp:taxon-name> of Australasia: <tp:taxon-name><tp:taxon-name-part taxon-name-part-type="family">Geoglossaceae</tp:taxon-name-part></tp:taxon-name>, <tp:taxon-name><tp:taxon-name-part taxon-name-part-type="family">Orbiliaceae</tp:taxon-name-part></tp:taxon-name>, <tp:taxon-name><tp:taxon-name-part taxon-name-part-type="family">Sclerotiniaceae</tp:taxon-name-part></tp:taxon-name>, <tp:taxon-name><tp:taxon-name-part taxon-name-part-type="family">Hyaloscyphaceae</tp:taxon-name-part></tp:taxon-name>.</article-title><source>Bibliotheca Micologica</source><volume>116</volume>: <fpage>1</fpage>–<lpage>711</lpage>.</mixed-citation></ref></ref-list></tp:taxon-treatment>
