# Supplementary material for: ﻿Examination of the generic concept and species boundaries of the genus Erioscyphella (Lachnaceae, Helotiales, Ascomycota) with the proposal of new species and new combinations based on the Japanese materials
Source: MycoKeys. 2022 Feb 8;87:1–52. doi: 10.3897/mycokeys.87.73082 (PMC8847282; doi:10.3897/mycokeys.87.73082)
Supplement: XML Treatment for Erioscyphella paralushanensis [file mycokeys.87.73082-treatment6.xml]

<!DOCTYPE tp:taxon-treatment
  PUBLIC "-//TaxonX//DTD Taxonomic Treatment Publishing DTD v0 20100105//EN" "tax-treatment-NSO.dtd">
<tp:taxon-treatment xmlns:tp="http://www.plazi.org/taxpub"><tp:treatment-meta><kwd-group><label>Taxon classification</label><kwd>
              <named-content content-type="kingdom">Fungi</named-content>
            </kwd><kwd>
              <named-content content-type="order">Helotiales</named-content>
            </kwd><kwd>
              <named-content content-type="family">Lachnaceae</named-content>
            </kwd></kwd-group><mixed-citation publication-type="journal"><person-group><name><surname>Tochihara</surname><given-names>Yukito</given-names></name><name><surname>Hosoya</surname><given-names>Tsuyoshi</given-names></name></person-group><article-title>﻿Examination of the generic concept and species boundaries of the genus <italic><tp:taxon-name><tp:taxon-name-part taxon-name-part-type="genus" reg="Erioscyphella">Erioscyphella</tp:taxon-name-part></tp:taxon-name></italic> (<tp:taxon-name><tp:taxon-name-part taxon-name-part-type="family">Lachnaceae</tp:taxon-name-part></tp:taxon-name>, <tp:taxon-name><tp:taxon-name-part taxon-name-part-type="order">Helotiales</tp:taxon-name-part></tp:taxon-name>, <tp:taxon-name><tp:taxon-name-part taxon-name-part-type="phylum">Ascomycota</tp:taxon-name-part></tp:taxon-name>) with the proposal of new species and new combinations based on the Japanese materials</article-title><source>MycoKeys</source><day>08</day><month>02</month><year>2022</year><volume>87</volume><fpage>1</fpage><lpage>52</lpage><pub-id pub-id-type="doi">10.3897/mycokeys.87.73082</pub-id></mixed-citation></tp:treatment-meta><tp:nomenclature><label>﻿</label><tp:taxon-name>
            <tp:taxon-name-part taxon-name-part-type="genus" reg="Erioscyphella">Erioscyphella</tp:taxon-name-part>
            <tp:taxon-name-part taxon-name-part-type="species" reg="paralushanensis">paralushanensis</tp:taxon-name-part>
            <object-id xmlns:xlink="http://www.w3.org/1999/xlink" content-type="mycobank" xlink:type="simple">MycoBank No: 839618</object-id>
          </tp:taxon-name><tp:taxon-authority>Tochihara and Hosoya</tp:taxon-authority><tp:taxon-status xmlns:xlink="http://www.w3.org/1999/xlink" xlink:type="simple">sp. nov.</tp:taxon-status><xref ref-type="fig" rid="F13">Figs 13</xref><xref ref-type="fig" rid="F14">, 14</xref></tp:nomenclature><tp:treatment-sec sec-type="diagnosis" id="SECID0E6TAM"><title>Diagnosis.</title><p>Characterized by throughout red apothecia occurring on bamboo sheaths. Similar to <italic><tp:taxon-name><tp:taxon-name-part taxon-name-part-type="genus" reg="Erioscyphella">E.</tp:taxon-name-part><tp:taxon-name-part taxon-name-part-type="species" reg="lushanensis">lushanensis</tp:taxon-name-part></tp:taxon-name></italic> in macro- and micromorphology and habitats, but has larger asci and ascospores.</p></tp:treatment-sec><tp:treatment-sec sec-type="Holotype" id="SECID0EQUAM"><title>Holotype.</title><p>Japan, Shizuoka, Atami, Izusan, <named-content xmlns:xlink="http://www.w3.org/1999/xlink" content-type="dwc:verbatimCoordinates" xlink:type="simple"><named-content content-type="geo-json" specific-use="{&#34;type&#34;:&#34;Point&#34;,&#34;coordinates&#34;:[139.051194,35.128834]}" id="NCID0EZUAM" xlink:type="simple">35.128834, 139.051194</named-content></named-content>, ca 620 m, 8 Jun. 2015, on fallen sheaths of <italic><tp:taxon-name><tp:taxon-name-part taxon-name-part-type="genus" reg="Pleioblastus">Pleioblastus</tp:taxon-name-part><tp:taxon-name-part taxon-name-part-type="species" reg="argenteostriatus">argenteostriatus</tp:taxon-name-part></tp:taxon-name></italic>, M.Nakajima (<named-content xmlns:xlink="http://www.w3.org/1999/xlink" content-type="dwc:institutional_code" xlink:type="simple">TNS</named-content>-F-61920).</p></tp:treatment-sec><tp:treatment-sec sec-type="GenBank/UNITE no. ex holotype" id="SECID0ENVAM"><title>GenBank/UNITE no. ex holotype.</title><p><ext-link xmlns:xlink="http://www.w3.org/1999/xlink" ext-link-type="gen" xlink:href="LC669463" xlink:type="simple">LC669463</ext-link>/<ext-link xmlns:xlink="http://www.w3.org/1999/xlink" ext-link-type="gen" xlink:href="UDB0779075" xlink:type="simple">UDB0779075</ext-link> (ITS), <ext-link xmlns:xlink="http://www.w3.org/1999/xlink" ext-link-type="gen" xlink:href="LC533141" xlink:type="simple">LC533141</ext-link> (<abbrev xmlns:xlink="http://www.w3.org/1999/xlink" xlink:title="large subunit" id="ABBRID0ETVAM" xlink:type="simple">LSU</abbrev>), <ext-link xmlns:xlink="http://www.w3.org/1999/xlink" ext-link-type="gen" xlink:href="LC533267" xlink:type="simple">LC533267</ext-link> (<abbrev xmlns:xlink="http://www.w3.org/1999/xlink" xlink:title="mitochondrial small subunit" id="ABBRID0EXVAM" xlink:type="simple">mtSSU</abbrev>), <ext-link xmlns:xlink="http://www.w3.org/1999/xlink" ext-link-type="gen" xlink:href="LC533220" xlink:type="simple">LC533220</ext-link> (<abbrev xmlns:xlink="http://www.w3.org/1999/xlink" xlink:title="RNA polymerase II gene" id="ABBRID0E2VAM" xlink:type="simple">RPB2</abbrev>).</p></tp:treatment-sec><tp:treatment-sec sec-type="etymology" id="SECID0E6VAM"><title>Etymology.</title><p>Referring to the similarity with <italic><tp:taxon-name><tp:taxon-name-part taxon-name-part-type="genus" reg="Erioscyphella">E.</tp:taxon-name-part><tp:taxon-name-part taxon-name-part-type="species" reg="lushanensis">lushanensis</tp:taxon-name-part></tp:taxon-name></italic>.</p></tp:treatment-sec><tp:treatment-sec sec-type="Japanese name" id="SECID0EQWAM"><title>Japanese name.</title><p>Akage-hina-no-chawantake.</p></tp:treatment-sec><tp:treatment-sec sec-type="description" id="SECID0EVWAM"><title>Description.</title><p>Apothecia scattered, superficial, 0.7–1.5 mm in diameter, long-stipitate, up to 2.0 mm high, externally covered with dark-red hairs. Disc concave, cream to pale yellow. Ectal excipulum well-developed <italic>textura prismatica</italic> and partly <italic>t. angularis</italic>, 6–13 × 2.0–2.5 <italic>µm</italic>, <italic>hyaline</italic>, <italic>relatively</italic> thick-walled, with smooth walls. Medullary excipulum <italic>textura intricata</italic> of hyaline hyphae up to 2 µm wide. Hairs straight, cylindrical, up to 160 <italic>µm long</italic>, <italic>2.0</italic>–3.0 µm wide, pale brown but hyaline near the bases; hair cells narrowly septate, &gt; 7 µm long, covered by big and amber-colored granules; granules big and dense near the apices and smaller and sparse near the bases, up to 2 µm in diameter near the apices, equipped with amber-colored resinous materials that dissolves in <abbrev xmlns:xlink="http://www.w3.org/1999/xlink" xlink:title="cotton blue" id="ABBRID0ELXAM" xlink:type="simple">CB</abbrev>/<abbrev xmlns:xlink="http://www.w3.org/1999/xlink" xlink:title="lactic acid" id="ABBRID0EPXAM" xlink:type="simple">LA</abbrev> at any position of hairs; apices with amber-colored apical amorphous materials, lacking any crystals. Asci (59–)61.4–70.2(–73) × (4.5–)4.7–5.6(–6) µm (av. 65.8 ± 4.4 × 5.2 ± 0.4 µm, n = 15), Q = (11.5–)12–13.6(–14.6) (av. 12.8 ± 0.8, n = 15), 8-spored, cylindrical-clavate; pore faintly blue in <abbrev xmlns:xlink="http://www.w3.org/1999/xlink" xlink:title="Melzer’s reagent" id="ABBRID0ETXAM" xlink:type="simple">MLZ</abbrev> without 3% pretreatment, clear blue in <abbrev xmlns:xlink="http://www.w3.org/1999/xlink" xlink:title="Melzer’s reagent" id="ABBRID0EXXAM" xlink:type="simple">MLZ</abbrev> with 3% KOH pretreatment and IKI without 3% KOH pretreatment. Ascospores (14–)15.8–20.7(–22) × (1.5–)1.7–2.0 µm (av. 18.2 ± 2.5 × 1.8 ± 0.2 µm, n = 15), Q = (7.5–)8.7–11.2(–12.6) (av. 9.9 ± 1.3, n = 15), septate, sometimes bent to U-shaped or S-shaped, containing conspicuous guttules; guttules hyaline but sometimes red. Paraphyses straight, up to 2 µm wide, septate, exceeding the asci 5–10 <italic>µm</italic>, initially cylindrical to clavate, later becoming narrowly lanceolate.</p></tp:treatment-sec><tp:treatment-sec sec-type="description" id="SECID0E4XAM"><title>Culture characteristics.</title><p>Colony of <named-content xmlns:xlink="http://www.w3.org/1999/xlink" content-type="dwc:institutional_code" xlink:type="simple">NBRC</named-content> 114468/<named-content xmlns:xlink="http://www.w3.org/1999/xlink" content-type="dwc:institutional_code" xlink:type="simple">TNS</named-content>-F-61920 on PDA flat, sparse, dendritically spread. Context wooly, ocher to pale buff, dark buff from the reverse. Sectors and zonation absent. Aerial mycelium ocher to pale buff, dense cottony, developed near the center, forming white mycelium strands; margin distinct, flat and partly immersed into the agar. Asexual morph absent. Soluble pigments present, buff, dyeing agar without colony pale buff.</p></tp:treatment-sec><tp:treatment-sec sec-type="distribution" id="SECID0ELYAM"><title>Distribution.</title><p>Japan (Shizuoka). Currently known only from the type locality.</p><fig id="F13" position="float" orientation="portrait"><object-id xmlns:xlink="http://www.w3.org/1999/xlink" content-type="doi" xlink:type="simple">10.3897/mycokeys.87.73082.figure13</object-id><label>Figure 13.</label><caption><p><italic><tp:taxon-name><tp:taxon-name-part taxon-name-part-type="genus" reg="Erioscyphella">Erioscyphella</tp:taxon-name-part><tp:taxon-name-part taxon-name-part-type="species" reg="paralushanensis">paralushanensis</tp:taxon-name-part></tp:taxon-name></italic><named-content xmlns:xlink="http://www.w3.org/1999/xlink" content-type="dwc:institutional_code" xlink:type="simple">TNS</named-content>-F-61920 (Holotype) <bold>A</bold> apothecia <bold>B</bold> pure culture on PDA (<named-content xmlns:xlink="http://www.w3.org/1999/xlink" content-type="dwc:institutional_code" xlink:type="simple">NBRC</named-content> 114468) <bold>C</bold> ascus <bold>D</bold> ascal pore iodine reactions <bold>D1</bold><abbrev xmlns:xlink="http://www.w3.org/1999/xlink" xlink:title="Melzer’s reagent" id="ABBRID0EVZAM" xlink:type="simple">MLZ</abbrev> (faintly +) without 3% KOH pretreatment <bold>D2</bold><abbrev xmlns:xlink="http://www.w3.org/1999/xlink" xlink:title="Melzer’s reagent" id="ABBRID0E2ZAM" xlink:type="simple">MLZ</abbrev> (+) with 3% KOH pretreatment <bold>D3</bold> IKI (+) without 3% KOH pretreatment <bold>E</bold> paraphysis <bold>F</bold> ascospores <bold>G</bold> ectal excipular cells <bold>H</bold> marginal section of an apothecium generating hairs <bold>I</bold> hairs with red resinous materials <bold>J</bold> apical amorphous materials of hairs. Mounted in <abbrev xmlns:xlink="http://www.w3.org/1999/xlink" xlink:title="cotton blue" id="ABBRID0EN1AM" xlink:type="simple">CB</abbrev>/<abbrev xmlns:xlink="http://www.w3.org/1999/xlink" xlink:title="lactic acid" id="ABBRID0ER1AM" xlink:type="simple">LA</abbrev> (<bold>C, E–J</bold>), <abbrev xmlns:xlink="http://www.w3.org/1999/xlink" xlink:title="Melzer’s reagent" id="ABBRID0EX1AM" xlink:type="simple">MLZ</abbrev> (<bold>D1, D2</bold>), IKI (<bold>D3</bold>). Scale bars: 0.5 mm (<bold>A</bold>); 10 µm (<bold>C–J</bold>).</p></caption><graphic xmlns:xlink="http://www.w3.org/1999/xlink" xlink:href="mycokeys-87-001-g013.jpg" position="float" orientation="portrait" xlink:type="simple" id="oo_643420.jpg"><uri content-type="original_file" xlink:type="simple">https://binary.pensoft.net/fig/643420</uri></graphic></fig></tp:treatment-sec><tp:treatment-sec sec-type="notes" id="SECID0EI2AM"><title>Notes.</title><p><italic><tp:taxon-name><tp:taxon-name-part taxon-name-part-type="genus" reg="Erioscyphella">Erioscyphella</tp:taxon-name-part><tp:taxon-name-part taxon-name-part-type="species" reg="paralushanensis">paralushanensis</tp:taxon-name-part></tp:taxon-name></italic> is closely related to <italic><tp:taxon-name><tp:taxon-name-part taxon-name-part-type="genus" reg="Erioscyphella">E.</tp:taxon-name-part><tp:taxon-name-part taxon-name-part-type="species" reg="lushanensis">lushanensis</tp:taxon-name-part></tp:taxon-name></italic> in having red hairs (Fig. <xref ref-type="fig" rid="F13">13I</xref>) and the ectal excipulum composed of well-developed rectangular cells in common (Fig. <xref ref-type="fig" rid="F13">13H</xref>, Fig. <xref ref-type="fig" rid="F14">14C</xref>, and Fig. <xref ref-type="fig" rid="F14">14F</xref>) (<xref ref-type="bibr" rid="B79">Zhuang and Wang 1998a</xref>). Compared with <italic><tp:taxon-name><tp:taxon-name-part taxon-name-part-type="genus" reg="Erioscyphella">E.</tp:taxon-name-part><tp:taxon-name-part taxon-name-part-type="species" reg="lushanensis">lushanensis</tp:taxon-name-part></tp:taxon-name></italic>, <italic><tp:taxon-name><tp:taxon-name-part taxon-name-part-type="genus" reg="Erioscyphella">E.</tp:taxon-name-part><tp:taxon-name-part taxon-name-part-type="species" reg="paralushanensis">paralushanensis</tp:taxon-name-part></tp:taxon-name></italic> has slightly larger asci, ascospores and hairs. Red guttules in ascospores were observed only in <italic><tp:taxon-name><tp:taxon-name-part taxon-name-part-type="genus" reg="Erioscyphella">E.</tp:taxon-name-part><tp:taxon-name-part taxon-name-part-type="species" reg="paralushanensis">paralushanensis</tp:taxon-name-part></tp:taxon-name></italic> (Fig. <xref ref-type="fig" rid="F13">13F</xref>). In this study, we proposed the present fungus as a new species, because species delimitation analyses based on ITS sequences strongly supported that <italic><tp:taxon-name><tp:taxon-name-part taxon-name-part-type="genus" reg="Erioscyphella">E.</tp:taxon-name-part><tp:taxon-name-part taxon-name-part-type="species" reg="paralushanensis">paralushanensis</tp:taxon-name-part></tp:taxon-name></italic> is different from <italic><tp:taxon-name><tp:taxon-name-part taxon-name-part-type="genus" reg="Erioscyphella">E.</tp:taxon-name-part><tp:taxon-name-part taxon-name-part-type="species" reg="lushanensis">lushanensis</tp:taxon-name-part></tp:taxon-name></italic> (Fig. <xref ref-type="fig" rid="F3">3</xref>).</p><fig id="F14" position="float" orientation="portrait"><object-id xmlns:xlink="http://www.w3.org/1999/xlink" content-type="doi" xlink:type="simple">10.3897/mycokeys.87.73082.figure14</object-id><label>Figure 14.</label><caption><p><italic><tp:taxon-name><tp:taxon-name-part taxon-name-part-type="genus" reg="Erioscyphella">Erioscyphella</tp:taxon-name-part><tp:taxon-name-part taxon-name-part-type="species" reg="paralushanensis">paralushanensis</tp:taxon-name-part></tp:taxon-name></italic><named-content xmlns:xlink="http://www.w3.org/1999/xlink" content-type="dwc:institutional_code" xlink:type="simple">TNS</named-content>-F-61920 (Holotype) <bold>A</bold> apothecia <bold>B</bold> vertical section of an apothecium <bold>C</bold> expansion of an vertical section of an apothecium <bold>D</bold> asci <bold>E</bold> hairs <bold>F</bold> ectal excipulum <bold>G</bold> paraphyses <bold>H</bold> ascospores.</p></caption><graphic xmlns:xlink="http://www.w3.org/1999/xlink" xlink:href="mycokeys-87-001-g014.jpg" position="float" orientation="portrait" xlink:type="simple" id="oo_643421.jpg"><uri content-type="original_file" xlink:type="simple">https://binary.pensoft.net/fig/643421</uri></graphic></fig></tp:treatment-sec><tp:treatment-sec><!--Section generated to contain objects referenced in tp:taxon-treatment.--><fig id="F3" position="float" orientation="portrait"><object-id xmlns:xlink="http://www.w3.org/1999/xlink" content-type="doi" xlink:type="simple">10.3897/mycokeys.87.73082.figure3</object-id><label>Figure 3.</label><caption><p>Species delimitation analyses using ITS sequences of <italic><tp:taxon-name><tp:taxon-name-part taxon-name-part-type="genus" reg="Erioscyphella">Erioscyphella</tp:taxon-name-part></tp:taxon-name></italic> and its potential members. Clusters based on UNITE <abbrev xmlns:xlink="http://www.w3.org/1999/xlink" xlink:title="Species Hypotheses" id="ABBRID0ET1BI" xlink:type="simple">SH</abbrev> at 3% and 1.5% threshold values at UNITE v8.2, VSEARCH at 97% and 98.5% threshold values, <abbrev xmlns:xlink="http://www.w3.org/1999/xlink" xlink:title="Assemble Species by Automatic Partitioning" id="ABBRID0EX1BI" xlink:type="simple">ASAP</abbrev>, <abbrev xmlns:xlink="http://www.w3.org/1999/xlink" xlink:title="generalized mixed Yule-coalescent" id="ABBRID0E21BI" xlink:type="simple">GMYC</abbrev>, and <abbrev xmlns:xlink="http://www.w3.org/1999/xlink" xlink:title="Poisson Tree Processes" id="ABBRID0E61BI" xlink:type="simple">PTP</abbrev> are displayed. Schematic phylogenetic relationships are shown using the ultrametric tree constructed for the <abbrev xmlns:xlink="http://www.w3.org/1999/xlink" xlink:title="generalized mixed Yule-coalescent" id="ABBRID0ED2BI" xlink:type="simple">GMYC</abbrev> analysis. The taxon names shown on the tree branches follow the results of the present study.</p></caption><graphic xmlns:xlink="http://www.w3.org/1999/xlink" xlink:href="mycokeys-87-001-g003.jpg" position="float" orientation="portrait" xlink:type="simple" id="oo_643410.jpg"><uri content-type="original_file" xlink:type="simple">https://binary.pensoft.net/fig/643410</uri></graphic></fig></tp:treatment-sec><ref-list><ref id="B79"><mixed-citation xmlns:xlink="http://www.w3.org/1999/xlink" xlink:type="simple"><person-group><name name-style="western"><surname>Zhuang</surname><given-names>WY</given-names></name><name name-style="western"><surname>Wang</surname><given-names>Z</given-names></name></person-group> (<year>1998a</year>) <article-title>Some new species and new records of discomycetes in China. VIII.</article-title><source>Mycotaxon</source><volume>66</volume>: <fpage>429</fpage>–<lpage>438</lpage>.</mixed-citation></ref></ref-list></tp:taxon-treatment>
