# Supplementary material for: ﻿Examination of the generic concept and species boundaries of the genus Erioscyphella (Lachnaceae, Helotiales, Ascomycota) with the proposal of new species and new combinations based on the Japanese materials
Source: MycoKeys. 2022 Feb 8;87:1–52. doi: 10.3897/mycokeys.87.73082 (PMC8847282; doi:10.3897/mycokeys.87.73082)
Supplement: XML Treatment for Erioscyphella sasibrevispora [file mycokeys.87.73082-treatment7.xml]

<!DOCTYPE tp:taxon-treatment
  PUBLIC "-//TaxonX//DTD Taxonomic Treatment Publishing DTD v0 20100105//EN" "tax-treatment-NSO.dtd">
<tp:taxon-treatment xmlns:tp="http://www.plazi.org/taxpub"><tp:treatment-meta><kwd-group><label>Taxon classification</label><kwd>
              <named-content content-type="kingdom">Fungi</named-content>
            </kwd><kwd>
              <named-content content-type="order">Helotiales</named-content>
            </kwd><kwd>
              <named-content content-type="family">Lachnaceae</named-content>
            </kwd></kwd-group><mixed-citation publication-type="journal"><person-group><name><surname>Tochihara</surname><given-names>Yukito</given-names></name><name><surname>Hosoya</surname><given-names>Tsuyoshi</given-names></name></person-group><article-title>﻿Examination of the generic concept and species boundaries of the genus <italic><tp:taxon-name><tp:taxon-name-part taxon-name-part-type="genus" reg="Erioscyphella">Erioscyphella</tp:taxon-name-part></tp:taxon-name></italic> (<tp:taxon-name><tp:taxon-name-part taxon-name-part-type="family">Lachnaceae</tp:taxon-name-part></tp:taxon-name>, <tp:taxon-name><tp:taxon-name-part taxon-name-part-type="order">Helotiales</tp:taxon-name-part></tp:taxon-name>, <tp:taxon-name><tp:taxon-name-part taxon-name-part-type="phylum">Ascomycota</tp:taxon-name-part></tp:taxon-name>) with the proposal of new species and new combinations based on the Japanese materials</article-title><source>MycoKeys</source><day>08</day><month>02</month><year>2022</year><volume>87</volume><fpage>1</fpage><lpage>52</lpage><pub-id pub-id-type="doi">10.3897/mycokeys.87.73082</pub-id></mixed-citation></tp:treatment-meta><tp:nomenclature><label>﻿</label><tp:taxon-name>
            <tp:taxon-name-part taxon-name-part-type="genus" reg="Erioscyphella">Erioscyphella</tp:taxon-name-part>
            <tp:taxon-name-part taxon-name-part-type="species" reg="sasibrevispora">sasibrevispora</tp:taxon-name-part>
            <object-id xmlns:xlink="http://www.w3.org/1999/xlink" content-type="mycobank" xlink:type="simple">MycoBank No: 835706</object-id>
          </tp:taxon-name><tp:taxon-authority>Tochihara &amp; Hosoya</tp:taxon-authority><tp:taxon-status xmlns:xlink="http://www.w3.org/1999/xlink" xlink:type="simple">sp. nov.</tp:taxon-status><xref ref-type="fig" rid="F15">Figs 15</xref><xref ref-type="fig" rid="F16">, 16</xref></tp:nomenclature><tp:treatment-sec sec-type="diagnosis" id="SECID0EVBBM"><title>Diagnosis.</title><p>Characterized by wooly appearance and yellow to orange discs, and distinguished from similar species <tp:taxon-name><tp:taxon-name-part taxon-name-part-type="genus" reg="Lachnum">Lachnum</tp:taxon-name-part><tp:taxon-name-part taxon-name-part-type="species" reg="novoguineense">novoguineense</tp:taxon-name-part><tp:taxon-name-part taxon-name-part-type="infraspecific-rank">var.</tp:taxon-name-part><tp:taxon-name-part taxon-name-part-type="variety" reg="yunnanicum">yunnanicum</tp:taxon-name-part></tp:taxon-name> in having shorter ascospores.</p></tp:treatment-sec><tp:treatment-sec sec-type="Holotype" id="SECID0EMCBM"><title>Holotype.</title><p>Japan, Hokkaido, Tomakomai, Utonai,<named-content xmlns:xlink="http://www.w3.org/1999/xlink" content-type="dwc:verbatimCoordinates" xlink:type="simple"><named-content content-type="geo-json" specific-use="{&#34;type&#34;:&#34;Point&#34;,&#34;coordinates&#34;:[141.734600,42.705314]}" id="NCID0EVCBM" xlink:type="simple"> 42.705314, 141.7346</named-content></named-content>, ca 10 m, 16 Jun. 2018, on fallen sheaths of <italic><tp:taxon-name><tp:taxon-name-part taxon-name-part-type="genus" reg="Sasa">Sasa</tp:taxon-name-part><tp:taxon-name-part taxon-name-part-type="species" reg="nipponica">nipponica</tp:taxon-name-part></tp:taxon-name></italic>, Y.Tochihara &amp; T.Hosoya (<named-content xmlns:xlink="http://www.w3.org/1999/xlink" content-type="dwc:institutional_code" xlink:type="simple">TNS</named-content>-F-81401).</p></tp:treatment-sec><tp:treatment-sec sec-type="GenBank/UNITE no. ex holotype" id="SECID0EJDBM"><title>GenBank/UNITE no. ex holotype.</title><p><ext-link xmlns:xlink="http://www.w3.org/1999/xlink" ext-link-type="gen" xlink:href="LC669470" xlink:type="simple">LC669470</ext-link>/<ext-link xmlns:xlink="http://www.w3.org/1999/xlink" ext-link-type="gen" xlink:href="UDB0779082" xlink:type="simple">UDB0779082</ext-link> (ITS), <ext-link xmlns:xlink="http://www.w3.org/1999/xlink" ext-link-type="gen" xlink:href="LC533174" xlink:type="simple">LC533174</ext-link> (<abbrev xmlns:xlink="http://www.w3.org/1999/xlink" xlink:title="large subunit" id="ABBRID0EPDBM" xlink:type="simple">LSU</abbrev>), <ext-link xmlns:xlink="http://www.w3.org/1999/xlink" ext-link-type="gen" xlink:href="LC533269" xlink:type="simple">LC533269</ext-link> (<abbrev xmlns:xlink="http://www.w3.org/1999/xlink" xlink:title="mitochondrial small subunit" id="ABBRID0ETDBM" xlink:type="simple">mtSSU</abbrev>), <ext-link xmlns:xlink="http://www.w3.org/1999/xlink" ext-link-type="gen" xlink:href="LC533217" xlink:type="simple">LC533217</ext-link> (<abbrev xmlns:xlink="http://www.w3.org/1999/xlink" xlink:title="RNA polymerase II gene" id="ABBRID0EXDBM" xlink:type="simple">RPB2</abbrev>).</p></tp:treatment-sec><tp:treatment-sec sec-type="Other specimen examined" id="SECID0E2DBM"><title>Other specimen examined.</title><p>Japan, Gunma, Higashiagatsuma, <named-content xmlns:xlink="http://www.w3.org/1999/xlink" content-type="dwc:verbatimCoordinates" xlink:type="simple"><named-content content-type="geo-json" specific-use="{&#34;type&#34;:&#34;Point&#34;,&#34;coordinates&#34;:[138.724139,36.562253]}" id="NCID0EEEBM" xlink:type="simple">36.562253, 138.724139</named-content></named-content>, ca 1330 m, 6 Jun. 2017, on fallen sheaths of <italic><tp:taxon-name><tp:taxon-name-part taxon-name-part-type="genus" reg="Sasa">Sasa</tp:taxon-name-part><tp:taxon-name-part taxon-name-part-type="species" reg="veitchii">veitchii</tp:taxon-name-part></tp:taxon-name></italic>, Y.Tochihara &amp; T.Hosoya (<named-content xmlns:xlink="http://www.w3.org/1999/xlink" content-type="dwc:institutional_code" xlink:type="simple">TNS</named-content>-F-80399, in bad condition).</p></tp:treatment-sec><tp:treatment-sec sec-type="etymology" id="SECID0EYEBM"><title>Etymology.</title><p>“sasi” means bamboo [host plants] and “brevispora” means shorter ascospores compared to <tp:taxon-name><tp:taxon-name-part taxon-name-part-type="genus" reg="Lachnum">L.</tp:taxon-name-part><tp:taxon-name-part taxon-name-part-type="species" reg="novoguineense">novoguineense</tp:taxon-name-part><tp:taxon-name-part taxon-name-part-type="infraspecific-rank">var.</tp:taxon-name-part><tp:taxon-name-part taxon-name-part-type="variety" reg="yunnanicum">yunnanicum</tp:taxon-name-part></tp:taxon-name>.</p></tp:treatment-sec><tp:treatment-sec sec-type="Japanese name" id="SECID0EPFBM"><title>Japanese name.</title><p><tp:taxon-name><tp:taxon-name-part taxon-name-part-type="genus" reg="Sasa">Sasa</tp:taxon-name-part></tp:taxon-name>-no-youmou-chawantake.</p></tp:treatment-sec><tp:treatment-sec sec-type="description" id="SECID0E2FBM"><title>Description.</title><p>Apothecia gregarious, superficial, 0.6–1.3 mm in diameter, short-stipitate, up to 0.8 mm high, pure white, externally covered with long white hairs. Disc concave, yellow to pale orange when fresh and dry. Ectal excipulum <italic>textura prismatica</italic> to <italic>t. angularis</italic>, 3–16 × 2–10 µm, hyaline, thin-walled; surface smooth. Medullary excipulum <italic>textura intricata</italic> of hyaline hyphae up to 2 µm wide. Hairs straight, delicate, cylindrical with relatively acute apices, up to 190 × 2–3 µm, hyaline, totally granulate, thin-walled; apical cell a little longer than other cells, lacking any crystals, resinous materials, or apical amorphous materials. Asci (79–)82.5–90(–95) × (6–)6.6–8.1(–9) µm (av. 86 ± 4.0 × 7.4 ± 0.8 µm, n = 15), 8-spored, cylindrical-clavate; lateral parts sometimes swelling irregularly; pore blue in <abbrev xmlns:xlink="http://www.w3.org/1999/xlink" xlink:title="Melzer’s reagent" id="ABBRID0EHGBM" xlink:type="simple">MLZ</abbrev> without 3% KOH pretreatment; croziers with perforation present at the basal septa. Ascospores (26–)27.9–36.1(–39) × (1.5–)1.7–2 µm (av. 32 ± 4.1 × 1.8 ± 0.2 µm, n = 17), Q = (13–)15–19.7(–21) (av. 17.5 ± 2.3, n = 17), long fusiform, usually 3-septate, rarely 0- to 2-septate (only observed in <named-content xmlns:xlink="http://www.w3.org/1999/xlink" content-type="dwc:institutional_code" xlink:type="simple">TNS</named-content>-F-81401 because <named-content xmlns:xlink="http://www.w3.org/1999/xlink" content-type="dwc:institutional_code" xlink:type="simple">TNS</named-content>-F-80399 was immature). Paraphyses straight, lanceolate, 2.5–4 µm wide, densely septate, exceeding the asci up to 15 µm. Note that the description is solely based on the holotype because another examined specimen <named-content xmlns:xlink="http://www.w3.org/1999/xlink" content-type="dwc:institutional_code" xlink:type="simple">TNS</named-content>-F-80399 was in bad condition.</p></tp:treatment-sec><tp:treatment-sec sec-type="description" id="SECID0EXGBM"><title>Culture characteristics.</title><p>Colony of <named-content xmlns:xlink="http://www.w3.org/1999/xlink" content-type="dwc:institutional_code" xlink:type="simple">NBRC</named-content> 114475/<named-content xmlns:xlink="http://www.w3.org/1999/xlink" content-type="dwc:institutional_code" xlink:type="simple">TNS</named-content>-F-81401 on PDA wrinkled. Context cottony and partially funiculose, white, turning ocher at the center; almost ocher except for the white margin from the reverse. Sectors and zonation absent. Aerial mycelium developed throughout the colony, concolous, forming mycelium strands. Margin indistinct, flat and immersed into agar. Soluble pigment absent. Asexual morph absent.</p></tp:treatment-sec><tp:treatment-sec sec-type="distribution" id="SECID0EFHBM"><title>Distribution.</title><p>Japan (cool-temperate zone, subarctic zone).</p></tp:treatment-sec><tp:treatment-sec sec-type="notes" id="SECID0EKHBM"><title>Notes.</title><p><italic><tp:taxon-name><tp:taxon-name-part taxon-name-part-type="genus" reg="Erioscyphella">Erioscyphella</tp:taxon-name-part><tp:taxon-name-part taxon-name-part-type="species" reg="sasibrevispora">sasibrevispora</tp:taxon-name-part></tp:taxon-name></italic> is closely related to <tp:taxon-name><tp:taxon-name-part taxon-name-part-type="genus" reg="Lachnum">L.</tp:taxon-name-part><tp:taxon-name-part taxon-name-part-type="species" reg="novoguineensis">novoguineensis</tp:taxon-name-part><tp:taxon-name-part taxon-name-part-type="infraspecific-rank">var.</tp:taxon-name-part><tp:taxon-name-part taxon-name-part-type="variety" reg="yunnanicum">yunnanicum</tp:taxon-name-part></tp:taxon-name> (<named-content xmlns:xlink="http://www.w3.org/1999/xlink" content-type="dwc:institutional_code" xlink:type="simple">TNS</named-content>-F-16442, 16642) (Fig. <xref ref-type="fig" rid="F1">1</xref>) and occurs in the same habitats (that is, bamboo sheaths) but has shorter asci and ascospores. The ascal bases of the two species are very characteristic, in that they have croziers with perforations (Fig. <xref ref-type="fig" rid="F15">15G</xref> and Fig. <xref ref-type="fig" rid="F16">16E</xref>). In <tp:taxon-name><tp:taxon-name-part taxon-name-part-type="family">Lachnaceae</tp:taxon-name-part></tp:taxon-name>, this type of crozier has only been reported in <italic><tp:taxon-name><tp:taxon-name-part taxon-name-part-type="genus" reg="Lachnellula">Lachnellula</tp:taxon-name-part></tp:taxon-name></italic> (<xref ref-type="bibr" rid="B3">Baral 1984</xref>). Additionally, both species exceptionally lack any hair materials in <italic><tp:taxon-name><tp:taxon-name-part taxon-name-part-type="genus" reg="Erioscyphella">Erioscyphella</tp:taxon-name-part></tp:taxon-name></italic>.</p><fig id="F15" position="float" orientation="portrait"><object-id xmlns:xlink="http://www.w3.org/1999/xlink" content-type="doi" xlink:type="simple">10.3897/mycokeys.87.73082.figure15</object-id><label>Figure 15.</label><caption><p><italic><tp:taxon-name><tp:taxon-name-part taxon-name-part-type="genus" reg="Erioscyphella">Erioscyphella</tp:taxon-name-part><tp:taxon-name-part taxon-name-part-type="species" reg="sasibrevispora">sasibrevispora</tp:taxon-name-part></tp:taxon-name></italic><named-content xmlns:xlink="http://www.w3.org/1999/xlink" content-type="dwc:institutional_code" xlink:type="simple">TNS</named-content>-F-81401 (Holotype, <bold>A–F, H–J</bold>). <tp:taxon-name><tp:taxon-name-part taxon-name-part-type="genus" reg="Lachnum">Lachnum</tp:taxon-name-part><tp:taxon-name-part taxon-name-part-type="species" reg="novoguineense">novoguineense</tp:taxon-name-part><tp:taxon-name-part taxon-name-part-type="infraspecific-rank">var.</tp:taxon-name-part><tp:taxon-name-part taxon-name-part-type="variety" reg="yunnanicum">yunnanicum</tp:taxon-name-part></tp:taxon-name><named-content xmlns:xlink="http://www.w3.org/1999/xlink" content-type="dwc:institutional_code" xlink:type="simple">TNS</named-content>-F-16442 (<bold>G</bold>) <bold>A</bold> dried apothecia <bold>B</bold> a pure culture on PDA (<named-content xmlns:xlink="http://www.w3.org/1999/xlink" content-type="dwc:institutional_code" xlink:type="simple">NBRC</named-content> 114475) <bold>C</bold> ectal excipular cells <bold>D</bold> ascus <bold>E</bold> an ascal pore <abbrev xmlns:xlink="http://www.w3.org/1999/xlink" xlink:title="Melzer’s reagent" id="ABBRID0ERLBM" xlink:type="simple">MLZ</abbrev> (+) <bold>F</bold> ascal base with a perforated crozier <bold>G</bold> ascal base with a perforated crozier <bold>H</bold> septated paraphyses <bold>I</bold> ascospores <bold>J</bold> vertical section through the apothecium. Mounted in <abbrev xmlns:xlink="http://www.w3.org/1999/xlink" xlink:title="cotton blue" id="ABBRID0E6LBM" xlink:type="simple">CB</abbrev>/<abbrev xmlns:xlink="http://www.w3.org/1999/xlink" xlink:title="lactic acid" id="ABBRID0EDMBM" xlink:type="simple">LA</abbrev> (<bold>D, F–J</bold>), <abbrev xmlns:xlink="http://www.w3.org/1999/xlink" xlink:title="Melzer’s reagent" id="ABBRID0EJMBM" xlink:type="simple">MLZ</abbrev> (<bold>E</bold>). Scale bars: 1 mm (<bold>A</bold>); 10 µm (<bold>C–J</bold>).</p></caption><graphic xmlns:xlink="http://www.w3.org/1999/xlink" xlink:href="mycokeys-87-001-g015.jpg" position="float" orientation="portrait" xlink:type="simple" id="oo_643422.jpg"><uri content-type="original_file" xlink:type="simple">https://binary.pensoft.net/fig/643422</uri></graphic></fig><p>The tropical species <italic><tp:taxon-name><tp:taxon-name-part taxon-name-part-type="genus" reg="Erioscyphella">E.</tp:taxon-name-part><tp:taxon-name-part taxon-name-part-type="species" reg="bambusina">bambusina</tp:taxon-name-part></tp:taxon-name></italic> and <tp:taxon-name><tp:taxon-name-part taxon-name-part-type="genus" reg="Lachnum">Lachnum</tp:taxon-name-part><tp:taxon-name-part taxon-name-part-type="species" reg="albidum">albidum</tp:taxon-name-part><tp:taxon-name-part taxon-name-part-type="infraspecific-rank">var.</tp:taxon-name-part><tp:taxon-name-part taxon-name-part-type="variety" reg="americanum">americanum</tp:taxon-name-part></tp:taxon-name> (Dennis) W.Y. Zhuang also occur on bamboo sheaths. However, compared with the present fungus, the former has smaller ascospores and filiform paraphyses (<xref ref-type="bibr" rid="B15">Dennis 1954</xref>), and the latter has extremely large asci and ascospores (<xref ref-type="bibr" rid="B16">Dennis 1960</xref>). In cool-temperate to subarctic zones, <italic><tp:taxon-name><tp:taxon-name-part taxon-name-part-type="genus" reg="Lachnum">L.</tp:taxon-name-part><tp:taxon-name-part taxon-name-part-type="species" reg="asiaticum">asiaticum</tp:taxon-name-part></tp:taxon-name></italic> and <italic><tp:taxon-name><tp:taxon-name-part taxon-name-part-type="genus" reg="Lachnum">Lachnum</tp:taxon-name-part><tp:taxon-name-part taxon-name-part-type="species" reg="sasae">sasae</tp:taxon-name-part></tp:taxon-name></italic> Raitv. occur on bamboo sheaths (<xref ref-type="bibr" rid="B55">Otani 1967</xref>; <xref ref-type="bibr" rid="B59">Raitviir 1985</xref>), but their ascospores are much shorter than those of the present fungus.</p><fig id="F16" position="float" orientation="portrait"><object-id xmlns:xlink="http://www.w3.org/1999/xlink" content-type="doi" xlink:type="simple">10.3897/mycokeys.87.73082.figure16</object-id><label>Figure 16.</label><caption><p><italic><tp:taxon-name><tp:taxon-name-part taxon-name-part-type="genus" reg="Erioscyphella">Erioscyphella</tp:taxon-name-part><tp:taxon-name-part taxon-name-part-type="species" reg="sasibrevispora">sasibrevispora</tp:taxon-name-part></tp:taxon-name></italic><named-content xmlns:xlink="http://www.w3.org/1999/xlink" content-type="dwc:institutional_code" xlink:type="simple">TNS</named-content>-F-81401 (Holotype <bold>A–D, F, G</bold>). <tp:taxon-name><tp:taxon-name-part taxon-name-part-type="genus" reg="Lachnum">Lachnum</tp:taxon-name-part><tp:taxon-name-part taxon-name-part-type="species" reg="novoguineense">novoguineense</tp:taxon-name-part><tp:taxon-name-part taxon-name-part-type="infraspecific-rank">var.</tp:taxon-name-part><tp:taxon-name-part taxon-name-part-type="variety" reg="yunnanicum">yunnanicum</tp:taxon-name-part></tp:taxon-name><named-content xmlns:xlink="http://www.w3.org/1999/xlink" content-type="dwc:institutional_code" xlink:type="simple">TNS</named-content>-F-16642 (<bold>E</bold>) <bold>A</bold> apothecium <bold>B</bold> vertical section of an apothecium <bold>C</bold> ascospores <bold>D</bold> asci (with basal structures sometimes with perforation) <bold>E</bold> ascal base arising from a crozier with perforation <bold>F</bold> paraphyses <bold>G</bold> ectal excipular cells <bold>H</bold> hairs.</p></caption><graphic xmlns:xlink="http://www.w3.org/1999/xlink" xlink:href="mycokeys-87-001-g016.jpg" position="float" orientation="portrait" xlink:type="simple" id="oo_643423.jpg"><uri content-type="original_file" xlink:type="simple">https://binary.pensoft.net/fig/643423</uri></graphic></fig><p>The wooly appearance and yellow disc of this species (Fig. <xref ref-type="fig" rid="F15">15A</xref>) resemble those of <italic><tp:taxon-name><tp:taxon-name-part taxon-name-part-type="genus" reg="Capitotricha">Capitotricha</tp:taxon-name-part><tp:taxon-name-part taxon-name-part-type="species" reg="rubi">rubi</tp:taxon-name-part></tp:taxon-name></italic> (Bres.) Baral; however, microscopic observations easily distinguish the two species.</p></tp:treatment-sec><tp:treatment-sec><!--Section generated to contain objects referenced in tp:taxon-treatment.--><fig id="F1" position="float" orientation="portrait"><object-id xmlns:xlink="http://www.w3.org/1999/xlink" content-type="doi" xlink:type="simple">10.3897/mycokeys.87.73082.figure1</object-id><label>Figure 1.</label><caption><p><abbrev xmlns:xlink="http://www.w3.org/1999/xlink" xlink:title="Maximum likelihood" id="ABBRID0EBOBI" xlink:type="simple">ML</abbrev> best-scored phylogenetic tree based on the concatenated dataset of ITS, <abbrev xmlns:xlink="http://www.w3.org/1999/xlink" xlink:title="large subunit" id="ABBRID0EFOBI" xlink:type="simple">LSU</abbrev>, <abbrev xmlns:xlink="http://www.w3.org/1999/xlink" xlink:title="mitochondrial small subunit" id="ABBRID0EJOBI" xlink:type="simple">mtSSU</abbrev>, and <abbrev xmlns:xlink="http://www.w3.org/1999/xlink" xlink:title="RNA polymerase II gene" id="ABBRID0ENOBI" xlink:type="simple">RPB2</abbrev> constructed using RAxML-NG. MLBP/<abbrev xmlns:xlink="http://www.w3.org/1999/xlink" xlink:title="MinBrlen. Bootstrap" id="ABBRID0EROBI" xlink:type="simple">MPBP</abbrev>/<abbrev xmlns:xlink="http://www.w3.org/1999/xlink" xlink:title="Bayesian posterior probabilities" id="ABBRID0EVOBI" xlink:type="simple">BPP</abbrev> are represented on branches in this order. In MLBP/<abbrev xmlns:xlink="http://www.w3.org/1999/xlink" xlink:title="MinBrlen. Bootstrap" id="ABBRID0EZOBI" xlink:type="simple">MPBP</abbrev> &lt; 50% or <abbrev xmlns:xlink="http://www.w3.org/1999/xlink" xlink:title="Bayesian posterior probabilities" id="ABBRID0E4OBI" xlink:type="simple">BPP</abbrev> &lt; 0.95, a hyphen appears. No evaluation values are shown on branches when MLBP and <abbrev xmlns:xlink="http://www.w3.org/1999/xlink" xlink:title="MinBrlen. Bootstrap" id="ABBRID0EBPBI" xlink:type="simple">MPBP</abbrev> &lt; 50% and <abbrev xmlns:xlink="http://www.w3.org/1999/xlink" xlink:title="Bayesian posterior probabilities" id="ABBRID0EFPBI" xlink:type="simple">BPP</abbrev> &lt; 0.95. The branch of a clade <named-content xmlns:xlink="http://www.w3.org/1999/xlink" content-type="dwc:institutional_code" xlink:type="simple">TNS</named-content>-F-17245 + 17249 to its most recent common ancestor is only one-third of the intended length due to space limitation.</p></caption><graphic xmlns:xlink="http://www.w3.org/1999/xlink" xlink:href="mycokeys-87-001-g001.jpg" position="float" orientation="portrait" xlink:type="simple" id="oo_643408.jpg"><uri content-type="original_file" xlink:type="simple">https://binary.pensoft.net/fig/643408</uri></graphic></fig></tp:treatment-sec><ref-list><ref id="B3"><mixed-citation xmlns:xlink="http://www.w3.org/1999/xlink" xlink:type="simple"><person-group><name name-style="western"><surname>Baral</surname><given-names>HO</given-names></name></person-group> (<year>1984</year>) <article-title>Taxonomische und ökologische Studien über die Koniferen bewohnenden europäischen Arten der Gattung <italic><tp:taxon-name><tp:taxon-name-part taxon-name-part-type="genus">Lachnellula</tp:taxon-name-part></tp:taxon-name></italic> Karsten.</article-title><source>Beiträge zur Kenntnis der Pilze Mitteleuropas</source><volume>1</volume>: <fpage>143</fpage>–<lpage>156</lpage>. [in German]</mixed-citation></ref><ref id="B15"><mixed-citation xmlns:xlink="http://www.w3.org/1999/xlink" xlink:type="simple"><person-group><name name-style="western"><surname>Dennis</surname><given-names>RWG</given-names></name></person-group> (<year>1954</year>) <article-title>Some inoperculate discomycetes of tropical America.</article-title><source>Kew Bulletin</source><volume>9</volume>(<issue>2</issue>): <fpage>289</fpage>–<lpage>348</lpage>. <ext-link xlink:type="simple" ext-link-type="doi" xlink:href="10.2307/4114399">https://doi.org/10.2307/4114399</ext-link></mixed-citation></ref><ref id="B16"><mixed-citation xmlns:xlink="http://www.w3.org/1999/xlink" xlink:type="simple"><person-group><name name-style="western"><surname>Dennis</surname><given-names>RWG</given-names></name></person-group> (<year>1960</year>) <article-title><tp:taxon-name><tp:taxon-name-part taxon-name-part-type="kingdom">Fungi</tp:taxon-name-part></tp:taxon-name> venezuelani: III.</article-title><source>Kew Bulletin</source><volume>14</volume>(<issue>3</issue>): <fpage>418</fpage>–<lpage>458</lpage>. <ext-link xlink:type="simple" ext-link-type="doi" xlink:href="10.2307/4114758">https://doi.org/10.2307/4114758</ext-link></mixed-citation></ref><ref id="B55"><mixed-citation xmlns:xlink="http://www.w3.org/1999/xlink" xlink:type="simple"><person-group><name name-style="western"><surname>Otani</surname><given-names>Y</given-names></name></person-group> (<year>1967</year>) <article-title>Notes on some cup fungi of the <tp:taxon-name><tp:taxon-name-part taxon-name-part-type="family">Hyaloscyphaceae</tp:taxon-name-part></tp:taxon-name> collected in Hokkaido, Japan.</article-title><source>Transactions of the Mycological Society of Japan</source><volume>8</volume>: <fpage>33</fpage>–<lpage>42</lpage>.</mixed-citation></ref><ref id="B59"><mixed-citation xmlns:xlink="http://www.w3.org/1999/xlink" xlink:type="simple"><person-group><name name-style="western"><surname>Raitviir</surname><given-names>A</given-names></name></person-group> (<year>1985</year>) <article-title>Species Hyaloscyphacearum in <italic><tp:taxon-name><tp:taxon-name-part taxon-name-part-type="genus">Sasa</tp:taxon-name-part></tp:taxon-name></italic> spp. inventae.</article-title><source>Novosti Sistematiki Nizshikh Rastenii</source><volume>22</volume>: <fpage>157</fpage>–<lpage>162</lpage>.</mixed-citation></ref></ref-list></tp:taxon-treatment>
