# Supplementary material for: ﻿Examination of the generic concept and species boundaries of the genus Erioscyphella (Lachnaceae, Helotiales, Ascomycota) with the proposal of new species and new combinations based on the Japanese materials
Source: MycoKeys. 2022 Feb 8;87:1–52. doi: 10.3897/mycokeys.87.73082 (PMC8847282; doi:10.3897/mycokeys.87.73082)
Supplement: XML Treatment for Erioscyphella sinensis [file mycokeys.87.73082-treatment8.xml]

<!DOCTYPE tp:taxon-treatment
  PUBLIC "-//TaxonX//DTD Taxonomic Treatment Publishing DTD v0 20100105//EN" "tax-treatment-NSO.dtd">
<tp:taxon-treatment xmlns:tp="http://www.plazi.org/taxpub"><tp:treatment-meta><kwd-group><label>Taxon classification</label><kwd>
              <named-content content-type="kingdom">Fungi</named-content>
            </kwd><kwd>
              <named-content content-type="order">Helotiales</named-content>
            </kwd><kwd>
              <named-content content-type="family">Lachnaceae</named-content>
            </kwd></kwd-group><mixed-citation publication-type="journal"><person-group><name><surname>Tochihara</surname><given-names>Yukito</given-names></name><name><surname>Hosoya</surname><given-names>Tsuyoshi</given-names></name></person-group><article-title>﻿Examination of the generic concept and species boundaries of the genus <italic><tp:taxon-name><tp:taxon-name-part taxon-name-part-type="genus" reg="Erioscyphella">Erioscyphella</tp:taxon-name-part></tp:taxon-name></italic> (<tp:taxon-name><tp:taxon-name-part taxon-name-part-type="family">Lachnaceae</tp:taxon-name-part></tp:taxon-name>, <tp:taxon-name><tp:taxon-name-part taxon-name-part-type="order">Helotiales</tp:taxon-name-part></tp:taxon-name>, <tp:taxon-name><tp:taxon-name-part taxon-name-part-type="phylum">Ascomycota</tp:taxon-name-part></tp:taxon-name>) with the proposal of new species and new combinations based on the Japanese materials</article-title><source>MycoKeys</source><day>08</day><month>02</month><year>2022</year><volume>87</volume><fpage>1</fpage><lpage>52</lpage><pub-id pub-id-type="doi">10.3897/mycokeys.87.73082</pub-id></mixed-citation></tp:treatment-meta><tp:nomenclature><label>﻿</label><tp:taxon-name>
            <tp:taxon-name-part taxon-name-part-type="genus" reg="Erioscyphella">Erioscyphella</tp:taxon-name-part>
            <tp:taxon-name-part taxon-name-part-type="species" reg="sinensis">sinensis</tp:taxon-name-part>
            <object-id xmlns:xlink="http://www.w3.org/1999/xlink" content-type="mycobank" xlink:type="simple">MycoBank No: 835709</object-id>
          </tp:taxon-name><tp:taxon-authority>(Z.H. Yu and W.Y. Zhuang) Sasagawa, Tochihara &amp; Hosoya, comb. et</tp:taxon-authority><tp:taxon-status xmlns:xlink="http://www.w3.org/1999/xlink" xlink:type="simple">stat. nov.</tp:taxon-status><tp:nomenclature-citation-list><tp:nomenclature-citation><tp:taxon-name>
                <tp:taxon-name-part taxon-name-part-type="genus" reg="Lachnum"/>
                <tp:taxon-name-part taxon-name-part-type="species" reg="mapirianum"/>
                <tp:taxon-name-part taxon-name-part-type="variety" reg="sinense"/>
              </tp:taxon-name><comment>≡ <tp:taxon-name><tp:taxon-name-part taxon-name-part-type="genus" reg="Lachnum">Lachnum</tp:taxon-name-part><tp:taxon-name-part taxon-name-part-type="species" reg="mapirianum">mapirianum</tp:taxon-name-part><tp:taxon-name-part taxon-name-part-type="infraspecific-rank">var.</tp:taxon-name-part><tp:taxon-name-part taxon-name-part-type="variety" reg="sinense">sinense</tp:taxon-name-part></tp:taxon-name> Z.H. Yu and W.Y. Zhuang, Nova Hedwigia 74(3-4): 422 (2002). </comment></tp:nomenclature-citation></tp:nomenclature-citation-list></tp:nomenclature><tp:treatment-sec sec-type="diagnosis" id="SECID0EQTBM"><title>Diagnosis.</title><p>Occurring on fallen leaves of of <italic><tp:taxon-name><tp:taxon-name-part taxon-name-part-type="genus" reg="Quercus">Quercus</tp:taxon-name-part></tp:taxon-name></italic> spp. or <italic><tp:taxon-name><tp:taxon-name-part taxon-name-part-type="genus" reg="Castanopsis">Castanopsis</tp:taxon-name-part></tp:taxon-name></italic> spp. in early summer and having needle-like ascospores.</p></tp:treatment-sec><tp:treatment-sec sec-type="Japanese name" id="SECID0EEUBM"><title>Japanese name.</title><p>Shii-Kashi-hina-no-chawantake-modoki.</p></tp:treatment-sec><tp:treatment-sec sec-type="Specimen examined" id="SECID0EJUBM"><title>Specimen examined.</title><p>Japan, Ibaraki, Tsukuba, Mt. Tsukuba, 36.228539, 140.103504, ca 870 m, 23 Jun. 2007, on fallen leaves of <italic><tp:taxon-name><tp:taxon-name-part taxon-name-part-type="genus" reg="Castanopsis">Castanopsis</tp:taxon-name-part><tp:taxon-name-part taxon-name-part-type="species" reg="sieboldii">sieboldii</tp:taxon-name-part></tp:taxon-name></italic>, R.Sasagawa (<named-content xmlns:xlink="http://www.w3.org/1999/xlink" content-type="dwc:institutional_code" xlink:type="simple">TNS</named-content>-F-16841). Japan, Ibaraki, Tsukuba, Amakubo, Tsukuba Botanical Garden, 36.101472, 140.110944, ca 20 m, 15 Jun. 2007, on fallen leaves of <italic><tp:taxon-name><tp:taxon-name-part taxon-name-part-type="genus" reg="Castanopsis">C.</tp:taxon-name-part><tp:taxon-name-part taxon-name-part-type="species" reg="sieboldii">sieboldii</tp:taxon-name-part></tp:taxon-name></italic>, R.Sasagawa (<named-content xmlns:xlink="http://www.w3.org/1999/xlink" content-type="dwc:institutional_code" xlink:type="simple">TNS</named-content>-F-16838). JAPAN, Tottori, Yonago, Yonago Castle, 35.42437, 133.325472, ca 50 m, 3 Jun. 2018, on fallen leaves of <italic><tp:taxon-name><tp:taxon-name-part taxon-name-part-type="genus" reg="Castanopsis">C.</tp:taxon-name-part><tp:taxon-name-part taxon-name-part-type="species" reg="sieboldii">sieboldii</tp:taxon-name-part></tp:taxon-name></italic>, Y.Tochihara (<named-content xmlns:xlink="http://www.w3.org/1999/xlink" content-type="dwc:institutional_code" xlink:type="simple">TNS</named-content>-F-81383).</p></tp:treatment-sec><tp:treatment-sec sec-type="distribution" id="SECID0E3VBM"><title>Distribution.</title><p>China (Hainan, Yunnan; Yu and Zhuang 2003). Japan (warm-temperate zone).</p></tp:treatment-sec><tp:treatment-sec sec-type="notes" id="SECID0EBWBM"><title>Notes.</title><p>The present fungus was treated as <italic><tp:taxon-name><tp:taxon-name-part taxon-name-part-type="genus" reg="Lachnum">Lachnum</tp:taxon-name-part></tp:taxon-name></italic> sp. 13 by <xref ref-type="bibr" rid="B36">Hosoya et al. (2010)</xref>. This fungus occurs in the same habitats as <italic><tp:taxon-name><tp:taxon-name-part taxon-name-part-type="genus" reg="Erioscyphella">E.</tp:taxon-name-part><tp:taxon-name-part taxon-name-part-type="species" reg="hainanensis">hainanensis</tp:taxon-name-part></tp:taxon-name></italic>, but it is easily distinguished in having longer and needle-like ascospores. <italic><tp:taxon-name><tp:taxon-name-part taxon-name-part-type="genus" reg="Erioscyphella">Erioscyphella</tp:taxon-name-part><tp:taxon-name-part taxon-name-part-type="species" reg="sinensis">sinensis</tp:taxon-name-part></tp:taxon-name></italic> resembles <italic><tp:taxon-name><tp:taxon-name-part taxon-name-part-type="genus" reg="Lachnum">L.</tp:taxon-name-part><tp:taxon-name-part taxon-name-part-type="species" reg="mapirianum">mapirianum</tp:taxon-name-part></tp:taxon-name></italic> in the shape of ascospores, but the two species are different in that <italic><tp:taxon-name><tp:taxon-name-part taxon-name-part-type="genus" reg="Lachnum">L.</tp:taxon-name-part><tp:taxon-name-part taxon-name-part-type="species" reg="mapirianum">mapirianum</tp:taxon-name-part></tp:taxon-name></italic> has long slender apothecial stipes, larger asci, longer ascospores, and wider paraphyses.</p><p>In the present study, we transferred this fungus to <italic><tp:taxon-name><tp:taxon-name-part taxon-name-part-type="genus" reg="Erioscyphella">Erioscyphella</tp:taxon-name-part></tp:taxon-name></italic> and upgraded it from variety to species level, because this fungus is not phylogenetically related to ‘<italic>L</italic>’. <italic><tp:taxon-name><tp:taxon-name-part taxon-name-part-type="genus" reg="Erioscyphella"/><tp:taxon-name-part taxon-name-part-type="species" reg="mapirianum">mapirianum</tp:taxon-name-part></tp:taxon-name></italic> (Fig. <xref ref-type="fig" rid="F1">1</xref>). The presence of apical amorphous materials of hairs was confirmed in this study (Suppl. material <xref ref-type="supplementary-material" rid="S1">1</xref>: Fig. S2).</p></tp:treatment-sec><tp:treatment-sec><!--Section generated to contain objects referenced in tp:taxon-treatment.--><fig id="F1" position="float" orientation="portrait"><object-id xmlns:xlink="http://www.w3.org/1999/xlink" content-type="doi" xlink:type="simple">10.3897/mycokeys.87.73082.figure1</object-id><label>Figure 1.</label><caption><p><abbrev xmlns:xlink="http://www.w3.org/1999/xlink" xlink:title="Maximum likelihood" id="ABBRID0EBOBI" xlink:type="simple">ML</abbrev> best-scored phylogenetic tree based on the concatenated dataset of ITS, <abbrev xmlns:xlink="http://www.w3.org/1999/xlink" xlink:title="large subunit" id="ABBRID0EFOBI" xlink:type="simple">LSU</abbrev>, <abbrev xmlns:xlink="http://www.w3.org/1999/xlink" xlink:title="mitochondrial small subunit" id="ABBRID0EJOBI" xlink:type="simple">mtSSU</abbrev>, and <abbrev xmlns:xlink="http://www.w3.org/1999/xlink" xlink:title="RNA polymerase II gene" id="ABBRID0ENOBI" xlink:type="simple">RPB2</abbrev> constructed using RAxML-NG. MLBP/<abbrev xmlns:xlink="http://www.w3.org/1999/xlink" xlink:title="MinBrlen. Bootstrap" id="ABBRID0EROBI" xlink:type="simple">MPBP</abbrev>/<abbrev xmlns:xlink="http://www.w3.org/1999/xlink" xlink:title="Bayesian posterior probabilities" id="ABBRID0EVOBI" xlink:type="simple">BPP</abbrev> are represented on branches in this order. In MLBP/<abbrev xmlns:xlink="http://www.w3.org/1999/xlink" xlink:title="MinBrlen. Bootstrap" id="ABBRID0EZOBI" xlink:type="simple">MPBP</abbrev> &lt; 50% or <abbrev xmlns:xlink="http://www.w3.org/1999/xlink" xlink:title="Bayesian posterior probabilities" id="ABBRID0E4OBI" xlink:type="simple">BPP</abbrev> &lt; 0.95, a hyphen appears. No evaluation values are shown on branches when MLBP and <abbrev xmlns:xlink="http://www.w3.org/1999/xlink" xlink:title="MinBrlen. Bootstrap" id="ABBRID0EBPBI" xlink:type="simple">MPBP</abbrev> &lt; 50% and <abbrev xmlns:xlink="http://www.w3.org/1999/xlink" xlink:title="Bayesian posterior probabilities" id="ABBRID0EFPBI" xlink:type="simple">BPP</abbrev> &lt; 0.95. The branch of a clade <named-content xmlns:xlink="http://www.w3.org/1999/xlink" content-type="dwc:institutional_code" xlink:type="simple">TNS</named-content>-F-17245 + 17249 to its most recent common ancestor is only one-third of the intended length due to space limitation.</p></caption><graphic xmlns:xlink="http://www.w3.org/1999/xlink" xlink:href="mycokeys-87-001-g001.jpg" position="float" orientation="portrait" xlink:type="simple" id="oo_643408.jpg"><uri content-type="original_file" xlink:type="simple">https://binary.pensoft.net/fig/643408</uri></graphic></fig><supplementary-material xmlns:xlink="http://www.w3.org/1999/xlink" id="S1" position="float" orientation="portrait" xlink:type="simple"><label>Supplementary material 1</label><caption><p>Figure S1. <abbrev xlink:title="Maximum likelihood" id="ABBRID0E36FM" xlink:type="simple">ML</abbrev> trees</p></caption><statement content-type="dataType"><label>Data type</label><p>Image.</p></statement><statement content-type="notes"><label>Explanation note</label><p><abbrev xlink:title="Maximum likelihood" id="ABBRID0EFAGM" xlink:type="simple">ML</abbrev> trees based on ITS (<bold>A</bold>), <abbrev xlink:title="large subunit" id="ABBRID0ELAGM" xlink:type="simple">LSU</abbrev> (B), <abbrev xlink:title="mitochondrial small subunit" id="ABBRID0EPAGM" xlink:type="simple">mtSSU</abbrev> (<bold>C</bold>) and <abbrev xlink:title="RNA polymerase II gene" id="ABBRID0EVAGM" xlink:type="simple">RPB2</abbrev> (<bold>D</bold>) constructed using MEGA X. Bootstrap values &gt; 50% are indicated on branches and branches with MLBS &gt; 70% are shown bold.</p></statement><media xlink:href="mycokeys-87-001-s001.pdf" mimetype="application" mime-subtype="pdf" position="float" orientation="portrait" xlink:type="simple" id="oo_643424.pdf"><uri content-type="original_file" xlink:type="simple">https://binary.pensoft.net/file/643424</uri></media><permissions><license xlink:type="simple"><license-p>This dataset is made available under the Open Database License (http://opendatacommons.org/licenses/odbl/1.0/). The Open Database License (ODbL) is a license agreement intended to allow users to freely share, modify, and use this Dataset while maintaining this same freedom for others, provided that the original source and author(s) are credited.</license-p></license></permissions><attrib specific-use="authors">Yukito Tochihara, Tsuyoshi Hosoya</attrib></supplementary-material></tp:treatment-sec><ref-list><ref id="B36"><mixed-citation xmlns:xlink="http://www.w3.org/1999/xlink" xlink:type="simple"><person-group><name name-style="western"><surname>Hosoya</surname><given-names>T</given-names></name><name name-style="western"><surname>Sasagawa</surname><given-names>R</given-names></name><name name-style="western"><surname>Hosaka</surname><given-names>K</given-names></name><name name-style="western"><surname>Gi-Ho</surname><given-names>S</given-names></name><name name-style="western"><surname>Hirayama</surname><given-names>Y</given-names></name><name name-style="western"><surname>Yamaguchi</surname><given-names>K</given-names></name><name name-style="western"><surname>Toyama</surname><given-names>K</given-names></name><name name-style="western"><surname>Kakishima</surname><given-names>M</given-names></name></person-group> (<year>2010</year>) <article-title>Molecular phylogenetic studies of <italic><tp:taxon-name><tp:taxon-name-part taxon-name-part-type="genus">Lachnum</tp:taxon-name-part></tp:taxon-name></italic> and its allies based on the Japanese material.</article-title><source>Mycoscience</source><volume>51</volume>(<issue>3</issue>): <fpage>170</fpage>–<lpage>180</lpage>. <ext-link xlink:type="simple" ext-link-type="doi" xlink:href="10.1007/S10267-009-0023-1">https://doi.org/10.1007/S10267-009-0023-1</ext-link></mixed-citation></ref></ref-list></tp:taxon-treatment>
